# Supplementary material for: Deep whole genome sequencing identifies recurrent genomic alterations in commonly used breast cancer cell lines and patient-derived xenograft models
Source: Breast Cancer Res. 2022 Sep 24;24:63. doi: 10.1186/s13058-022-01540-0 (PMC9509640; doi:10.1186/s13058-022-01540-0)
Supplement: Supplementary file 2 — Additional file 2: Table S1. Summary of total number of variants in difference cell line models and PDXs from whole genome sequencing. Table S2. List of the 635 additional missense mutations in MCF7 compared to Ben-David et al. Table S3. The complete list of variants in the non-coding regions in these cell lines models. Table S4. Weights of mutational signatures identified from DeconstructSigs for each of the cell lines. Table S5. List of structural variants identified in the cell line models. [file 13058_2022_1540_MOESM2_ESM.xlsx]

## Sheet: SuppTableS1
Table S1 summary of total number of variants in difference cell line models and PDXs from whole genome sequencing
	Variants classified by Type							Variants classifiedby Database
Sample	SNP		DEL		INS		TOTAL	Cell-line Specific Variants	dbSNP but not 1000-genome	dbSNP and 1000-genome	Total
T47D	3129175	0.850468	286632	0.0779028	263549	0.0716291	3679356	160539	376125	3142692	3679356
SKBR3	3246783	0.872761	247868	0.0666289	225476	0.0606098	3720127	147364	328542	3244221	3720127
MDA_MB_231	3225225	0.86722	258037	0.0693827	235776	0.063397	3719038	177805	342836	3198397	3719038
MDA_MB_468	3366455	0.871406	261209	0.0676139	235581	0.0609801	3863245	224939	315002	3323304	3863245
MCF7_60x	3282277	0.863236	269235	0.0708086	250780	0.065955	3802292	164422	365368	3272502	3802292
MCF7_30x	3119886	0.881246	223150	0.0630312	197276	0.0557228	3540312	148687	292341	3099284	3540312
MCF10A	3558415	0.866038	284308	0.0691942	266121	0.0647679	4108844	152646	385582	3570616	4108844
HCI004Blood	3509375	0.849998	310975	0.0753206	308337	0.0746816	4128687	76008	311869	3740810	4128687
HCI010Blood	2582869	0.864586	202315	0.0677226	202222	0.0676915	2987406	111785	290916	2584705	2987406
HCI002	3498972	0.838519	326601	0.078269	347227	0.083212	4172800	169196	495327	3508277	4172800
HCI004	3260575	0.83134	325546	0.0830036	335950	0.0856563	3922071	91231	338713	3492127	3922071
HCI005	3258403	0.84178	299790	0.0774481	312655	0.0807717	3870848	167725	453796	3249327	3870848
HCI008	3100721	0.837639	292594	0.0790423	308426	0.0833192	3701741	75208	300601	3325932	3701741
HCI010	2883326	0.83934	267855	0.0779729	284049	0.082687	3435230	144088	409065	2882077	3435230
HCI012	3056113	0.842375	281120	0.0774868	290741	0.0801387	3627974	151617	422902	3053455	3627974

## Sheet: SuppTableS2
Table S2: List of the 635 additional missense mutations in MCF7 compared to Ben-David et al
Hugo_Symbol	Chromosome	Start_position	End_position	Variant_Classification	Variant_Type	Reference_Allele	Tumor_Seq_Allele1	Tumor_Seq_Allele2	dbSNP_RS	cDNA_Change	Codon_Change	Protein_Change
OR4F5	1	69761	69761	Missense_Mutation	SNP	A	A	T		c.671A>T	c.(670-672)gAt>gTt	p.D224V
AL627309.1	1	139213	139213	Missense_Mutation	SNP	A	A	G		c.97T>C	c.(97-99)Tgc>Cgc	p.C33R
AL627309.1	1	139233	139233	Missense_Mutation	SNP	C	C	A		c.77G>T	c.(76-78)gGc>gTc	p.G26V
MRPL20	1	1341031	1341031	Missense_Mutation	SNP	C	C	T		c.434G>A	c.(433-435)gGg>gAg	p.G145E
C1orf86	1	2126139	2126139	Missense_Mutation	SNP	C	C	G	rs6662296	c.50G>C	c.(49-51)cGc>cCc	p.R17P
HES5	1	2461313	2461313	Missense_Mutation	SNP	C	C	T		c.192G>A	c.(190-192)atG>atA	p.M64I
PEX14	1	10689704	10689704	Missense_Mutation	SNP	C	C	T		c.794C>T	c.(793-795)tCa>tTa	p.S265L
PRAMEF1	1	12856010	12856010	Missense_Mutation	SNP	C	C	G	rs61775053	c.1290C>G	c.(1288-1290)ttC>ttG	p.F430L
PRAMEF4	1	12939476	12939476	Missense_Mutation	SNP	G	G	C	rs149134171	c.1326C>G	c.(1324-1326)aaC>aaG	p.N442K
PRAMEF6	1	13001186	13001186	Missense_Mutation	SNP	C	C	T		c.497G>A	c.(496-498)tGc>tAc	p.C166Y
PRAMEF6	1	13001312	13001312	Missense_Mutation	SNP	C	C	G	rs76131424	c.371G>C	c.(370-372)tGc>tCc	p.C124S
PRAMEF13	1	13448351	13448351	Missense_Mutation	SNP	T	T	C	rs71183793	c.1124A>G	c.(1123-1125)cAc>cGc	p.H375R
NBPF1	1	16890598	16890598	Missense_Mutation	SNP	T	T	A	rs2990550|rs71228893	c.3260A>T	c.(3259-3261)tAc>tTc	p.Y1087F
NBPF1	1	16890602	16890602	Missense_Mutation	SNP	T	T	G	rs2990551|rs71228893	c.3256A>C	c.(3256-3258)Atg>Ctg	p.M1086L
NBPF1	1	16901668	16901668	Missense_Mutation	SNP	T	T	C	rs3901679	c.2176A>G	c.(2176-2178)Aaa>Gaa	p.K726E
NBPF1	1	16901710	16901710	Missense_Mutation	SNP	C	C	G	rs3901680	c.2134G>C	c.(2134-2136)Gac>Cac	p.D712H
NBPF1	1	16902894	16902894	Missense_Mutation	SNP	A	A	G	rs61772339	c.1987T>C	c.(1987-1989)Tgc>Cgc	p.C663R
NBPF1	1	16909129	16909129	Missense_Mutation	SNP	T	T	C		c.1216A>G	c.(1216-1218)Aag>Gag	p.K406E
NBPF1	1	16915513	16915513	Missense_Mutation	SNP	C	C	G		c.324G>C	c.(322-324)caG>caC	p.Q108H
SDHB	1	17359600	17359600	Missense_Mutation	SNP	T	T	G		c.241A>C	c.(241-243)Aat>Cat	p.N81H
AHDC1	1	27878052	27878052	Missense_Mutation	SNP	C	C	T		c.575G>A	c.(574-576)cGg>cAg	p.R192Q
MACF1	1	39851446	39851446	Missense_Mutation	SNP	G	G	T		c.14204G>T	c.(14203-14205)cGa>cTa	p.R4735L
NT5C1A	1	40124845	40124845	Missense_Mutation	SNP	G	G	A		c.1055C>T	c.(1054-1056)gCa>gTa	p.A352V
SZT2	1	43885475	43885475	Missense_Mutation	SNP	C	C	G		c.950C>G	c.(949-951)gCa>gGa	p.A317G
RBMXL1	1	89449278	89449278	Missense_Mutation	SNP	C	C	T		c.232G>A	c.(232-234)Gcc>Acc	p.A78T
RBMXL1	1	89449298	89449298	Missense_Mutation	SNP	C	C	G	rs111779380	c.212G>C	c.(211-213)gGa>gCa	p.G71A
PPIAL4G	1	143767643	143767643	Missense_Mutation	SNP	T	T	C	rs61824238	c.206A>G	c.(205-207)cAc>cGc	p.H69R
PPIAL4G	1	143767778	143767778	Missense_Mutation	SNP	T	T	A	rs6604516	c.71A>T	c.(70-72)cAg>cTg	p.Q24L
PPIAL4G	1	143767833	143767833	Missense_Mutation	SNP	T	T	C	rs7521153	c.16A>G	c.(16-18)Atc>Gtc	p.I6V
PDE4DIP	1	144854598	144854598	Missense_Mutation	SNP	C	C	T	rs3863691	c.7127G>A	c.(7126-7128)cGa>cAa	p.R2376Q
PDE4DIP	1	144865850	144865850	Missense_Mutation	SNP	G	G	T	rs1613780	c.5985C>A	c.(5983-5985)gaC>gaA	p.D1995E
PDE4DIP	1	144866643	144866643	Missense_Mutation	SNP	G	G	A	rs1620560	c.5854C>T	c.(5854-5856)Cgc>Tgc	p.R1952C
PDE4DIP	1	144868170	144868170	Missense_Mutation	SNP	C	C	T	rs1628310	c.5524G>A	c.(5524-5526)Gcc>Acc	p.A1842T
PDE4DIP	1	144871738	144871738	Missense_Mutation	SNP	C	C	A	rs1698605	c.5479G>T	c.(5479-5481)Gct>Tct	p.A1827S
PDE4DIP	1	144871755	144871755	Missense_Mutation	SNP	A	A	T	rs1778159	c.5462T>A	c.(5461-5463)gTg>gAg	p.V1821E
PDE4DIP	1	144871782	144871782	Missense_Mutation	SNP	A	A	G	rs1778158	c.5435T>C	c.(5434-5436)cTc>cCc	p.L1812P
PDE4DIP	1	144879375	144879375	Missense_Mutation	SNP	T	T	C	rs1747958	c.4483A>G	c.(4483-4485)Aaa>Gaa	p.K1495E
PDE4DIP	1	144882823	144882823	Missense_Mutation	SNP	C	C	T	rs1698647	c.3607G>A	c.(3607-3609)Gca>Aca	p.A1203T
PDE4DIP	1	144886197	144886197	Missense_Mutation	SNP	A	A	T	rs1698624	c.3448T>A	c.(3448-3450)Ttc>Atc	p.F1150I
PDE4DIP	1	144918957	144918957	Missense_Mutation	SNP	T	T	A	rs1061308	c.1640A>T	c.(1639-1641)gAa>gTa	p.E547V
PDE4DIP	1	144922583	144922583	Missense_Mutation	SNP	G	G	A	rs1359300	c.1235C>T	c.(1234-1236)tCg>tTg	p.S412L
PDE4DIP	1	144994658	144994658	Missense_Mutation	SNP	C	C	A	rs1664022	c.485G>T	c.(484-486)cGc>cTc	p.R162L
PDE4DIP	1	145014103	145014103	Missense_Mutation	SNP	G	G	C	rs1778711	c.439C>G	c.(439-441)Cag>Gag	p.Q147E
NBPF10	1	145293515	145293515	Missense_Mutation	SNP	A	A	G	rs12565078	c.110A>G	c.(109-111)aAc>aGc	p.N37S
NBPF10	1	145302704	145302704	Missense_Mutation	SNP	A	A	G	rs141935360	c.329A>G	c.(328-330)aAg>aGg	p.K110R
NBPF11	1	146055394	146055394	Missense_Mutation	SNP	A	A	G		c.229T>C	c.(229-231)Ttc>Ctc	p.F77L
NBPF12	1	146409969	146409969	Missense_Mutation	SNP	A	A	C		c.1825A>C	c.(1825-1827)Ata>Cta	p.I609L
NBPF12	1	146418342	146418342	Missense_Mutation	SNP	G	G	T		c.2655G>T	c.(2653-2655)atG>atT	p.M885I
NBPF20	1	148341812	148341812	Missense_Mutation	SNP	G	G	A		c.761C>T	c.(760-762)gCt>gTt	p.A254V
NBPF16	1	148756448	148756448	Missense_Mutation	SNP	G	G	A		c.1777G>A	c.(1777-1779)Ggc>Agc	p.G593S
S100A10	1	151955703	151955703	Missense_Mutation	SNP	G	G	A	rs11542012	c.230C>T	c.(229-231)gCg>gTg	p.A77V
TCHH	1	152081632	152081632	Missense_Mutation	SNP	C	C	G	rs2496251	c.4061G>C	c.(4060-4062)cGc>cCc	p.R1354P
HRNR	1	152186141	152186141	Missense_Mutation	SNP	C	C	T	rs41266128	c.7964G>A	c.(7963-7965)cGc>cAc	p.R2655H
HRNR	1	152186178	152186178	Missense_Mutation	SNP	C	C	T	rs4845748	c.7927G>A	c.(7927-7929)Ggc>Agc	p.G2643S
HRNR	1	152187562	152187562	Missense_Mutation	SNP	A	A	C	rs61814936	c.6543T>G	c.(6541-6543)caT>caG	p.H2181Q
HRNR	1	152188109	152188109	Missense_Mutation	SNP	T	T	A	rs61814940	c.5996A>T	c.(5995-5997)cAg>cTg	p.Q1999L
HRNR	1	152188176	152188176	Missense_Mutation	SNP	G	G	A	rs147618491	c.5929C>T	c.(5929-5931)Cgt>Tgt	p.R1977C
HRNR	1	152188961	152188961	Missense_Mutation	SNP	C	C	T	rs76879172	c.5144G>A	c.(5143-5145)cGc>cAc	p.R1715H
HRNR	1	152188998	152188998	Missense_Mutation	SNP	C	C	T	rs80018286	c.5107G>A	c.(5107-5109)Ggc>Agc	p.G1703S
HRNR	1	152189055	152189055	Missense_Mutation	SNP	G	G	C	rs4845749	c.5050C>G	c.(5050-5052)Cgt>Ggt	p.R1684G
HRNR	1	152189237	152189237	Missense_Mutation	SNP	C	C	G		c.4868G>C	c.(4867-4869)aGc>aCc	p.S1623T
SLC27A3	1	153747704	153747704	Missense_Mutation	SNP	G	G	A		c.115G>A	c.(115-117)Gga>Aga	p.G39R
CD244	1	160808290	160808290	Missense_Mutation	SNP	A	A	G		c.785T>C	c.(784-786)tTt>tCt	p.F262S
UHMK1	1	162467077	162467077	Missense_Mutation	SNP	A	A	C		c.37A>C	c.(37-39)Aac>Cac	p.N13H
PRRC2C	1	171501831	171501831	Missense_Mutation	SNP	A	A	G		c.1604A>G	c.(1603-1605)aAa>aGa	p.K535R
RASAL2	1	178427171	178427171	Missense_Mutation	SNP	G	G	A		c.2321G>A	c.(2320-2322)gGt>gAt	p.G774D
RGL1	1	183869311	183869311	Missense_Mutation	SNP	C	C	A		c.1363C>A	c.(1363-1365)Ctg>Atg	p.L455M
IGFN1	1	201178965	201178965	Missense_Mutation	SNP	A	A	G	rs12758143	c.4944A>G	c.(4942-4944)atA>atG	p.I1648M
KLHDC8A	1	205312482	205312482	Missense_Mutation	SNP	A	A	G		c.251T>C	c.(250-252)aTt>aCt	p.I84T
PROX1	1	214169973	214169973	Missense_Mutation	SNP	C	C	A		c.95C>A	c.(94-96)gCa>gAa	p.A32E
MIA3	1	222801235	222801235	Missense_Mutation	SNP	G	G	C		c.673G>C	c.(673-675)Gct>Cct	p.A225P
DEGS1	1	224371065	224371065	Missense_Mutation	SNP	C	C	A		c.27C>A	c.(25-27)gaC>gaA	p.D9E
IBA57	1	228353528	228353528	Missense_Mutation	SNP	C	C	T		c.11C>T	c.(10-12)gCg>gTg	p.A4V
OBSCN	1	228564517	228564517	Missense_Mutation	SNP	C	C	T		c.25852C>T	c.(25852-25854)Cgg>Tgg	p.R8618W
PGBD5	1	230459353	230459353	Missense_Mutation	SNP	G	G	A		c.1186C>T	c.(1186-1188)Cat>Tat	p.H396Y
OR2T33	1	248436638	248436638	Missense_Mutation	SNP	A	A	G		c.479T>C	c.(478-480)gTt>gCt	p.V160A
OR2T34	1	248737259	248737259	Missense_Mutation	SNP	C	C	G		c.800G>C	c.(799-801)cGg>cCg	p.R267P
OR2T27	1	248813542	248813542	Missense_Mutation	SNP	G	G	A	rs77685347	c.644C>T	c.(643-645)tCg>tTg	p.S215L
TSSC1	2	3261095	3261095	Missense_Mutation	SNP	T	T	C		c.472A>G	c.(472-474)Aac>Gac	p.N158D
TDRD15	2	21364552	21364552	Missense_Mutation	SNP	G	G	A		c.4213G>A	c.(4213-4215)Gga>Aga	p.G1405R
PPP1CB	2	29001873	29001873	Missense_Mutation	SNP	G	G	A		c.383G>A	c.(382-384)aGc>aAc	p.S128N
ACYP2	2	54369040	54369040	Missense_Mutation	SNP	T	T	C		c.290T>C	c.(289-291)aTc>aCc	p.I97T
EML6	2	55143907	55143907	Missense_Mutation	SNP	A	A	G		c.3510A>G	c.(3508-3510)atA>atG	p.I1170M
FAM136A	2	70528801	70528801	Missense_Mutation	SNP	C	C	T		c.343G>A	c.(343-345)Gtg>Atg	p.V115M
EXOC6B	2	73053029	73053029	Missense_Mutation	SNP	C	C	G		c.11G>C	c.(10-12)gGt>gCt	p.G4A
ACTG2	2	74141917	74141917	Missense_Mutation	SNP	G	G	A		c.595G>A	c.(595-597)Gag>Aag	p.E199K
KDM3A	2	86705836	86705836	Missense_Mutation	SNP	C	C	T		c.2294C>T	c.(2293-2295)gCc>gTc	p.A765V
RGPD2	2	88083784	88083784	Missense_Mutation	SNP	G	G	A		c.2759C>T	c.(2758-2760)tCg>tTg	p.S920L
CH17-132F21.1	2	90458538	90458538	Missense_Mutation	SNP	T	T	C		c.214T>C	c.(214-216)Tcc>Ccc	p.S72P
ANKRD36C	2	96551974	96551974	Missense_Mutation	SNP	A	A	G		c.3080T>C	c.(3079-3081)cTg>cCg	p.L1027P
ANKRD36C	2	96604632	96604632	Missense_Mutation	SNP	A	A	T	rs62154562	c.1578T>A	c.(1576-1578)agT>agA	p.S526R
ANKRD36C	2	96606944	96606944	Missense_Mutation	SNP	C	C	T	rs78739183	c.1495G>A	c.(1495-1497)Gga>Aga	p.G499R
CNNM3	2	97482487	97482487	Missense_Mutation	SNP	C	C	T	rs76541114	c.473C>T	c.(472-474)gCg>gTg	p.A158V
FAHD2B	2	97757290	97757290	Missense_Mutation	SNP	C	C	T		c.154G>A	c.(154-156)Gtt>Att	p.V52I
FAHD2B	2	97757296	97757296	Missense_Mutation	SNP	C	C	T		c.148G>A	c.(148-150)Gga>Aga	p.G50R
ANKRD36	2	97864333	97864333	Missense_Mutation	SNP	C	C	A	rs61218502|rs71329611	c.2693C>A	c.(2692-2694)gCc>gAc	p.A898D
AFF3	2	100210342	100210342	Missense_Mutation	SNP	G	G	C		c.1781C>G	c.(1780-1782)aCc>aGc	p.T594S
LONRF2	2	100938226	100938226	Missense_Mutation	SNP	G	G	C	rs74177694	c.330C>G	c.(328-330)gaC>gaG	p.D110E
RGPD4	2	108487266	108487266	Missense_Mutation	SNP	G	G	A		c.2806G>A	c.(2806-2808)Gaa>Aaa	p.E936K
RGPD4	2	108487330	108487330	Missense_Mutation	SNP	A	A	G	rs148409227	c.2870A>G	c.(2869-2871)aAt>aGt	p.N957S
RGPD4	2	108488742	108488742	Missense_Mutation	SNP	G	G	T	rs147825872	c.4282G>T	c.(4282-4284)Gtg>Ttg	p.V1428L
RGPD4	2	108496435	108496435	Missense_Mutation	SNP	T	T	A	rs832352	c.4936T>A	c.(4936-4938)Tgg>Agg	p.W1646R
RGPD8	2	113145814	113145814	Missense_Mutation	SNP	C	C	T		c.4288G>A	c.(4288-4290)Gga>Aga	p.G1430R
RGPD8	2	113147238	113147238	Missense_Mutation	SNP	A	A	G		c.2864T>C	c.(2863-2865)cTa>cCa	p.L955P
CKAP2L	2	113514676	113514676	Missense_Mutation	SNP	G	G	T		c.272C>A	c.(271-273)cCg>cAg	p.P91Q
CNTNAP5	2	125627263	125627263	Missense_Mutation	SNP	A	A	C		c.3357A>C	c.(3355-3357)caA>caC	p.Q1119H
RAB6C	2	130738163	130738163	Missense_Mutation	SNP	G	G	A	rs144773989	c.475G>A	c.(475-477)Gct>Act	p.A159T
POTEF	2	130832127	130832127	Missense_Mutation	SNP	C	C	T		c.2918G>A	c.(2917-2919)gGc>gAc	p.G973D
POTEF	2	130832185	130832185	Missense_Mutation	SNP	G	G	A		c.2860C>T	c.(2860-2862)Cgg>Tgg	p.R954W
POTEF	2	130832292	130832292	Missense_Mutation	SNP	T	T	A	rs75775141	c.2753A>T	c.(2752-2754)tAt>tTt	p.Y918F
POTEF	2	130832358	130832358	Missense_Mutation	SNP	T	T	C		c.2687A>G	c.(2686-2688)cAt>cGt	p.H896R
POTEF	2	130832444	130832444	Missense_Mutation	SNP	C	C	A	rs2599794	c.2601G>T	c.(2599-2601)gaG>gaT	p.E867D
POTEI	2	131221102	131221102	Missense_Mutation	SNP	T	T	C	rs139258542	c.2515A>G	c.(2515-2517)Atg>Gtg	p.M839V
POTEI	2	131232011	131232011	Missense_Mutation	SNP	C	C	T		c.1718G>A	c.(1717-1719)aGg>aAg	p.R573K
POTEI	2	131245713	131245713	Missense_Mutation	SNP	C	C	G		c.1301G>C	c.(1300-1302)aGt>aCt	p.S434T
CFC1	2	131350599	131350599	Missense_Mutation	SNP	C	C	T		c.523G>A	c.(523-525)Gcg>Acg	p.A175T
POTEJ	2	131415337	131415337	Missense_Mutation	SNP	G	G	A		c.3004G>A	c.(3004-3006)Gtg>Atg	p.V1002M
FMNL2	2	153431656	153431656	Missense_Mutation	SNP	T	T	G		c.603T>G	c.(601-603)aaT>aaG	p.N201K
KCNH7	2	163291901	163291901	Missense_Mutation	SNP	C	C	G		c.1761G>C	c.(1759-1761)tgG>tgC	p.W587C
XIRP2	2	168108125	168108125	Missense_Mutation	SNP	T	T	C		c.10223T>C	c.(10222-10224)aTc>aCc	p.I3408T
RAPGEF4	2	173916416	173916416	Missense_Mutation	SNP	A	A	T		c.2957A>T	c.(2956-2958)tAt>tTt	p.Y986F
TTN	2	179410207	179410207	Missense_Mutation	SNP	C	C	G		c.95630G>C	c.(95629-95631)tGt>tCt	p.C31877S
TTN	2	179439793	179439793	Missense_Mutation	SNP	G	G	T		c.71066C>A	c.(71065-71067)aCc>aAc	p.T23689N
FSIP2	2	186660561	186660561	Missense_Mutation	SNP	A	A	G		c.8698A>G	c.(8698-8700)Aaa>Gaa	p.K2900E
GTF3C3	2	197645274	197645274	Missense_Mutation	SNP	G	G	C		c.1227C>G	c.(1225-1227)aaC>aaG	p.N409K
CTLA4	2	204736191	204736191	Missense_Mutation	SNP	C	C	A		c.548C>A	c.(547-549)gCt>gAt	p.A183D
KANSL1L	2	210908740	210908740	Missense_Mutation	SNP	T	T	C		c.1844A>G	c.(1843-1845)aAt>aGt	p.N615S
ERBB4	2	212248542	212248542	Missense_Mutation	SNP	T	T	C		c.3725A>G	c.(3724-3726)tAc>tGc	p.Y1242C
IGFBP2	2	217498296	217498296	Missense_Mutation	SNP	T	T	C		c.50T>C	c.(49-51)cTg>cCg	p.L17P
ASIC4	2	220379493	220379493	Missense_Mutation	SNP	C	C	T		c.428C>T	c.(427-429)gCg>gTg	p.A143V
IRS1	2	227662476	227662476	Missense_Mutation	SNP	G	G	A		c.979C>T	c.(979-981)Cgc>Tgc	p.R327C
SPHKAP	2	228883401	228883401	Missense_Mutation	SNP	C	C	A		c.2169G>T	c.(2167-2169)aaG>aaT	p.K723N
UGT1A7	2	234591185	234591185	Missense_Mutation	SNP	T	T	C	rs138921290	c.602T>C	c.(601-603)aTg>aCg	p.M201T
PRR21	2	240981520	240981520	Missense_Mutation	SNP	C	C	G	rs28711942	c.880G>C	c.(880-882)Gtc>Ctc	p.V294L
ZNF619	3	40529667	40529667	Missense_Mutation	SNP	C	C	A		c.1618C>A	c.(1618-1620)Cag>Aag	p.Q540K
ZNF619	3	40529671	40529671	Missense_Mutation	SNP	A	A	T		c.1622A>T	c.(1621-1623)gAt>gTt	p.D541V
TCAIM	3	44438274	44438274	Missense_Mutation	SNP	C	C	T		c.833C>T	c.(832-834)gCa>gTa	p.A278V
DHX30	3	47887730	47887730	Missense_Mutation	SNP	T	T	G		c.1084T>G	c.(1084-1086)Tca>Gca	p.S362A
GPX1	3	49394834	49394834	Missense_Mutation	SNP	G	G	A		c.599C>T	c.(598-600)cCc>cTc	p.P200L
RFT1	3	53156566	53156566	Missense_Mutation	SNP	C	C	T	rs151030461	c.163G>A	c.(163-165)Gtg>Atg	p.V55M
UBA3	3	69105379	69105379	Missense_Mutation	SNP	G	G	C		c.1139C>G	c.(1138-1140)gCt>gGt	p.A380G
ZNF717	3	75786080	75786080	Missense_Mutation	SNP	G	G	T	rs144586950|rs2118754	c.2544C>A	c.(2542-2544)gaC>gaA	p.D848E
ROBO2	3	75986717	75986717	Missense_Mutation	SNP	G	G	A	rs78834776	c.73G>A	c.(73-75)Gtg>Atg	p.V25M
ROBO2	3	77693957	77693957	Missense_Mutation	SNP	C	C	A		c.4220C>A	c.(4219-4221)aCc>aAc	p.T1407N
KPNA1	3	122145895	122145895	Missense_Mutation	SNP	G	G	C		c.1554C>G	c.(1552-1554)gaC>gaG	p.D518E
ZXDC	3	126193987	126193987	Missense_Mutation	SNP	G	G	T		c.722C>A	c.(721-723)cCa>cAa	p.P241Q
ZXDC	3	126194083	126194083	Missense_Mutation	SNP	T	T	C		c.626A>G	c.(625-627)aAg>aGg	p.K209R
UROC1	3	126214895	126214895	Missense_Mutation	SNP	C	C	T		c.1495G>A	c.(1495-1497)Gcc>Acc	p.A499T
MRAS	3	138119413	138119413	Missense_Mutation	SNP	T	T	A		c.485T>A	c.(484-486)cTc>cAc	p.L162H
PLD1	3	171323097	171323097	Missense_Mutation	SNP	A	A	C		c.2878T>G	c.(2878-2880)Tat>Gat	p.Y960D
NCEH1	3	172365888	172365888	Missense_Mutation	SNP	T	T	C	rs140554977	c.155A>G	c.(154-156)tAc>tGc	p.Y52C
NLGN1	3	173997232	173997232	Missense_Mutation	SNP	T	T	G		c.1441T>G	c.(1441-1443)Tca>Gca	p.S481A
PIK3CA	3	178936091	178936091	Missense_Mutation	SNP	G	G	A	rs104886003	c.1633G>A	c.(1633-1635)Gag>Aag	p.E545K
FAM131A	3	184062382	184062382	Missense_Mutation	SNP	G	G	A		c.356G>A	c.(355-357)aGc>aAc	p.S119N
MAP3K13	3	185167815	185167815	Missense_Mutation	SNP	G	G	A		c.1138G>A	c.(1138-1140)Gat>Aat	p.D380N
MUC20	3	195451880	195451880	Missense_Mutation	SNP	A	A	G	rs142096782	c.406A>G	c.(406-408)Agg>Ggg	p.R136G
MUC20	3	195451881	195451881	Missense_Mutation	SNP	G	G	A	rs146888306	c.407G>A	c.(406-408)aGg>aAg	p.R136K
MUC20	3	195452645	195452645	Missense_Mutation	SNP	G	G	A		c.1171G>A	c.(1171-1173)Ggc>Agc	p.G391S
MUC4	3	195505788	195505788	Missense_Mutation	SNP	G	G	C	rs2550253	c.12663C>G	c.(12661-12663)caC>caG	p.H4221Q
MUC4	3	195505838	195505838	Missense_Mutation	SNP	G	G	C	rs59101491	c.12613C>G	c.(12613-12615)Cac>Gac	p.H4205D
MUC4	3	195507062	195507062	Missense_Mutation	SNP	C	C	T	rs74208457	c.11389G>A	c.(11389-11391)Gac>Aac	p.D3797N
MUC4	3	195507494	195507494	Missense_Mutation	SNP	C	C	T	rs71291867|rs71291866	c.10957G>A	c.(10957-10959)Gac>Aac	p.D3653N
MUC4	3	195509443	195509443	Missense_Mutation	SNP	A	A	G	rs74585045	c.9008T>C	c.(9007-9009)aTa>aCa	p.I3003T
MUC4	3	195509476	195509476	Missense_Mutation	SNP	A	A	G	rs75221587	c.8975T>C	c.(8974-8976)cTt>cCt	p.L2992P
MUC4	3	195509795	195509795	Missense_Mutation	SNP	C	C	T		c.8656G>A	c.(8656-8658)Gct>Act	p.A2886T
MUC4	3	195510707	195510707	Missense_Mutation	SNP	T	T	G	rs142559357	c.7744A>C	c.(7744-7746)Act>Cct	p.T2582P
MUC4	3	195511877	195511877	Missense_Mutation	SNP	G	G	A	rs55824312	c.6574C>T	c.(6574-6576)Cct>Tct	p.P2192S
MUC4	3	195512186	195512186	Missense_Mutation	SNP	T	T	C		c.6265A>G	c.(6265-6267)Ata>Gta	p.I2089V
MUC4	3	195513779	195513779	Missense_Mutation	SNP	C	C	T	rs3103959	c.4672G>A	c.(4672-4674)Gct>Act	p.A1558T
ADD1	4	2906609	2906609	Missense_Mutation	SNP	C	C	T		c.1280C>T	c.(1279-1281)tCg>tTg	p.S427L
LINC00955	4	3589689	3589689	Missense_Mutation	SNP	C	C	A	rs7657417	c.57C>A	c.(55-57)caC>caA	p.H19Q
LINC00955	4	3590711	3590711	Missense_Mutation	SNP	G	G	T	rs62272967	c.196G>T	c.(196-198)Gta>Tta	p.V66L
LINC00955	4	3590817	3590817	Missense_Mutation	SNP	T	T	C	rs62272969	c.302T>C	c.(301-303)aTg>aCg	p.M101T
LINC00955	4	3590943	3590943	Missense_Mutation	SNP	T	T	C		c.428T>C	c.(427-429)tTa>tCa	p.L143S
LINC00955	4	3591015	3591015	Missense_Mutation	SNP	A	A	C	rs62272971	c.500A>C	c.(499-501)aAt>aCt	p.N167T
LINC00955	4	3591069	3591069	Missense_Mutation	SNP	C	C	T	rs62272973	c.554C>T	c.(553-555)aCt>aTt	p.T185I
EVC	4	5798856	5798856	Missense_Mutation	SNP	C	C	T		c.1994C>T	c.(1993-1995)tCg>tTg	p.S665L
HMX1	4	8869595	8869595	Missense_Mutation	SNP	G	G	T		c.871C>A	c.(871-873)Ccg>Acg	p.P291T
GPR125	4	22415304	22415304	Missense_Mutation	SNP	G	G	A		c.1943C>T	c.(1942-1944)cCa>cTa	p.P648L
RFC1	4	39322975	39322975	Missense_Mutation	SNP	G	G	A		c.740C>T	c.(739-741)gCg>gTg	p.A247V
LIAS	4	39472901	39472901	Missense_Mutation	SNP	T	T	C		c.539T>C	c.(538-540)aTg>aCg	p.M180T
ATP10D	4	47514799	47514799	Missense_Mutation	SNP	A	A	C		c.242A>C	c.(241-243)tAc>tCc	p.Y81S
TXK	4	48069673	48069673	Missense_Mutation	SNP	T	T	A		c.1565A>T	c.(1564-1566)gAg>gTg	p.E522V
TMPRSS11B	4	69101942	69101942	Missense_Mutation	SNP	A	A	C		c.167T>G	c.(166-168)gTc>gGc	p.V56G
BMP2K	4	79831772	79831772	Missense_Mutation	SNP	G	G	A		c.2071G>A	c.(2071-2073)Gaa>Aaa	p.E691K
SLC9B1	4	103822404	103822404	Missense_Mutation	SNP	G	G	A	rs58374767	c.1418C>T	c.(1417-1419)gCa>gTa	p.A473V
PRMT10	4	148575026	148575026	Missense_Mutation	SNP	T	T	C		c.2022A>G	c.(2020-2022)atA>atG	p.I674M
DCHS2	4	155253758	155253758	Missense_Mutation	SNP	T	T	G		c.2105A>C	c.(2104-2106)gAa>gCa	p.E702A
FAT1	4	187541793	187541793	Missense_Mutation	SNP	C	C	T		c.5947G>A	c.(5947-5949)Gtc>Atc	p.V1983I
ZFP42	4	188924155	188924155	Missense_Mutation	SNP	G	G	A		c.194G>A	c.(193-195)gGg>gAg	p.G65E
ZDHHC11B	5	741736	741736	Missense_Mutation	SNP	G	G	T	rs61128505	c.941C>A	c.(940-942)gCt>gAt	p.A314D
ZDHHC11B	5	751256	751256	Missense_Mutation	SNP	C	C	A		c.653G>T	c.(652-654)aGg>aTg	p.R218M
ADAMTS16	5	5318308	5318308	Missense_Mutation	SNP	G	G	A		c.3473G>A	c.(3472-3474)cGg>cAg	p.R1158Q
UGT3A2	5	36038065	36038065	Missense_Mutation	SNP	C	C	T		c.1027G>A	c.(1027-1029)Gag>Aag	p.E343K
PLK2	5	57751896	57751896	Missense_Mutation	SNP	C	C	T		c.1341G>A	c.(1339-1341)atG>atA	p.M447I
MAST4	5	66462304	66462304	Missense_Mutation	SNP	A	A	C		c.7297A>C	c.(7297-7299)Aag>Cag	p.K2433Q
RP11-404L6.2	5	67494146	67494146	Missense_Mutation	SNP	T	T	A		c.137T>A	c.(136-138)cTa>cAa	p.L46Q
ZBED3	5	76373240	76373240	Missense_Mutation	SNP	A	A	G	rs2303713	c.464T>C	c.(463-465)cTg>cCg	p.L155P
ZBED3	5	76373241	76373241	Missense_Mutation	SNP	G	G	C	rs2303714	c.463C>G	c.(463-465)Ctg>Gtg	p.L155V
PDE8B	5	76700611	76700611	Missense_Mutation	SNP	G	G	A		c.1277G>A	c.(1276-1278)cGa>cAa	p.R426Q
GPR98	5	89990044	89990044	Missense_Mutation	SNP	T	T	C		c.7471T>C	c.(7471-7473)Tct>Cct	p.S2491P
RGMB	5	98128999	98128999	Missense_Mutation	SNP	G	G	A		c.979G>A	c.(979-981)Ggt>Agt	p.G327S
SRA1	5	139931629	139931629	Missense_Mutation	SNP	C	C	G	rs5871740	c.328G>C	c.(328-330)Gtg>Ctg	p.V110L
PCDHA12	5	140256585	140256585	Missense_Mutation	SNP	G	G	A		c.1528G>A	c.(1528-1530)Gtg>Atg	p.V510M
PCDHB8	5	140557779	140557779	Missense_Mutation	SNP	T	T	C		c.164T>C	c.(163-165)cTg>cCg	p.L55P
DPYSL3	5	146778753	146778753	Missense_Mutation	SNP	G	G	C		c.1515C>G	c.(1513-1515)atC>atG	p.I505M
ZNF300	5	150275691	150275691	Missense_Mutation	SNP	T	T	C		c.1110A>G	c.(1108-1110)atA>atG	p.I370M
GRIA1	5	153144124	153144124	Missense_Mutation	SNP	G	G	T		c.1984G>T	c.(1984-1986)Gac>Tac	p.D662Y
TBC1D9B	5	179292331	179292331	Missense_Mutation	SNP	G	G	A	rs150489902	c.2995C>T	c.(2995-2997)Cgg>Tgg	p.R999W
WRNIP1	6	2766437	2766437	Missense_Mutation	SNP	C	C	T		c.581C>T	c.(580-582)gCc>gTc	p.A194V
HIST1H1C	6	26056587	26056587	Missense_Mutation	SNP	C	C	T		c.70G>A	c.(70-72)Gcg>Acg	p.A24T
HLA-A	6	29912108	29912108	Missense_Mutation	SNP	G	G	C	rs2231095|rs151242188	c.829G>C	c.(829-831)Gag>Cag	p.E277Q
RNF39	6	30038902	30038902	Missense_Mutation	SNP	G	G	C		c.1249C>G	c.(1249-1251)Cca>Gca	p.P417A
PRR3	6	30529677	30529677	Missense_Mutation	SNP	C	C	T		c.236C>T	c.(235-237)cCt>cTt	p.P79L
MSH5-SAPCD1	6	31708251	31708251	Missense_Mutation	SNP	C	C	T		c.8C>T	c.(7-9)tCc>tTc	p.S3F
HSPA1A	6	31783863	31783863	Missense_Mutation	SNP	G	G	C	rs562047|rs139527503	c.330G>C	c.(328-330)gaG>gaC	p.E110D
SLC26A8	6	35911700	35911700	Missense_Mutation	SNP	C	C	A		c.2890G>T	c.(2890-2892)Ggc>Tgc	p.G964C
ZFAND3	6	37787770	37787770	Missense_Mutation	SNP	C	C	T		c.49C>T	c.(49-51)Cgc>Tgc	p.R17C
DNAH8	6	38941507	38941507	Missense_Mutation	SNP	T	T	C		c.11945T>C	c.(11944-11946)aTt>aCt	p.I3982T
KCNK16	6	39284063	39284063	Missense_Mutation	SNP	C	C	T		c.817G>A	c.(817-819)Gtc>Atc	p.V273I
FRS3	6	41738895	41738895	Missense_Mutation	SNP	T	T	C		c.941A>G	c.(940-942)cAc>cGc	p.H314R
ZNF292	6	87966691	87966691	Missense_Mutation	SNP	T	T	G		c.3344T>G	c.(3343-3345)aTt>aGt	p.I1115S
MDN1	6	90428148	90428148	Missense_Mutation	SNP	G	G	C		c.6520C>G	c.(6520-6522)Cta>Gta	p.L2174V
ROS1	6	117681127	117681127	Missense_Mutation	SNP	C	C	T		c.3493G>A	c.(3493-3495)Gtt>Att	p.V1165I
GJA1	6	121768892	121768892	Missense_Mutation	SNP	A	A	T		c.899A>T	c.(898-900)aAt>aTt	p.N300I
ALDH8A1	6	135250248	135250248	Missense_Mutation	SNP	G	G	A		c.955C>T	c.(955-957)Ccc>Tcc	p.P319S
NMBR	6	142409765	142409765	Missense_Mutation	SNP	C	C	T		c.31G>A	c.(31-33)Gtg>Atg	p.V11M
UTRN	6	145157661	145157661	Missense_Mutation	SNP	G	G	A		c.10049G>A	c.(10048-10050)cGa>cAa	p.R3350Q
OPRM1	6	154411245	154411245	Missense_Mutation	SNP	G	G	T	rs62638690	c.275G>T	c.(274-276)tGc>tTc	p.C92F
ERMARD	6	170159070	170159070	Missense_Mutation	SNP	G	G	A	rs149810482	c.136G>A	c.(136-138)Gtg>Atg	p.V46M
AC187652.1	7	302987	302987	Missense_Mutation	SNP	G	G	C	rs74187053	c.70G>C	c.(70-72)Ggc>Cgc	p.G24R
AC187652.1	7	303226	303226	Missense_Mutation	SNP	C	C	G	rs74202911|rs74194375|rs74201044|rs74201963	c.307C>G	c.(307-309)Cgg>Ggg	p.R103G
VWDE	7	12417431	12417431	Missense_Mutation	SNP	A	A	T		c.995T>A	c.(994-996)aTc>aAc	p.I332N
STK31	7	23871949	23871949	Missense_Mutation	SNP	G	G	T		c.2955G>T	c.(2953-2955)gaG>gaT	p.E985D
HOXA4	7	27169934	27169934	Missense_Mutation	SNP	A	A	G	rs10251056	c.419T>C	c.(418-420)cTg>cCg	p.L140P
NACAD	7	45123090	45123090	Missense_Mutation	SNP	G	G	A	rs10276748	c.2689C>T	c.(2689-2691)Cca>Tca	p.P897S
ZNF479	7	57193730	57193730	Missense_Mutation	SNP	T	T	C		c.257A>G	c.(256-258)cAc>cGc	p.H86R
TRIM74	7	72436652	72436652	Missense_Mutation	SNP	A	A	G		c.37T>C	c.(37-39)Tgg>Cgg	p.W13R
GTF2IRD2	7	74212311	74212311	Missense_Mutation	SNP	G	G	T		c.1540C>A	c.(1540-1542)Cac>Aac	p.H514N
POM121C	7	75052102	75052102	Missense_Mutation	SNP	G	G	A		c.1433C>T	c.(1432-1434)cCc>cTc	p.P478L
POM121C	7	75071783	75071783	Missense_Mutation	SNP	G	G	T	rs62477662	c.211C>A	c.(211-213)Cgc>Agc	p.R71S
SRCRB4D	7	76029788	76029788	Missense_Mutation	SNP	C	C	T		c.290G>A	c.(289-291)cGc>cAc	p.R97H
DMTF1	7	86795802	86795802	Missense_Mutation	SNP	C	C	T		c.113C>T	c.(112-114)gCg>gTg	p.A38V
ABCB1	7	87160809	87160809	Missense_Mutation	SNP	A	A	G		c.2486T>C	c.(2485-2487)aTa>aCa	p.I829T
TRIM4	7	99516715	99516715	Missense_Mutation	SNP	G	G	T		c.310C>A	c.(310-312)Cca>Aca	p.P104T
MUC3A	7	100551433	100551433	Missense_Mutation	SNP	T	T	C	rs73398732	c.184T>C	c.(184-186)Ttt>Ctt	p.F62L
MUC3A	7	100551719	100551719	Missense_Mutation	SNP	C	C	T	rs73714243	c.470C>T	c.(469-471)aCg>aTg	p.T157M
MUC3A	7	100552018	100552018	Missense_Mutation	SNP	T	T	G	rs76249962	c.769T>G	c.(769-771)Tcc>Gcc	p.S257A
MUC3A	7	100552094	100552094	Missense_Mutation	SNP	G	G	C	rs62483698	c.845G>C	c.(844-846)gGc>gCc	p.G282A
MUC3A	7	100552117	100552117	Missense_Mutation	SNP	G	G	T	rs62483699	c.868G>T	c.(868-870)Gca>Tca	p.A290S
MUC3A	7	100552135	100552135	Missense_Mutation	SNP	T	T	C	rs62483700	c.886T>C	c.(886-888)Tca>Cca	p.S296P
MUC3A	7	100552412	100552412	Missense_Mutation	SNP	T	T	C	rs73714259	c.1163T>C	c.(1162-1164)aTg>aCg	p.M388T
MUC12	7	100638856	100638856	Missense_Mutation	SNP	A	A	G	rs76496013	c.5441A>G	c.(5440-5442)cAc>cGc	p.H1814R
MUC12	7	100639012	100639012	Missense_Mutation	SNP	C	C	T	rs55638317	c.5597C>T	c.(5596-5598)aCt>aTt	p.T1866I
MUC12	7	100639177	100639177	Missense_Mutation	SNP	C	C	T		c.5762C>T	c.(5761-5763)tCa>tTa	p.S1921L
MUC12	7	100646055	100646055	Missense_Mutation	SNP	A	A	G	rs147239420	c.12640A>G	c.(12640-12642)Act>Gct	p.T4214A
MUC12	7	100647338	100647338	Missense_Mutation	SNP	C	C	A		c.13923C>A	c.(13921-13923)gaC>gaA	p.D4641E
MUC12	7	100647339	100647339	Missense_Mutation	SNP	G	G	A		c.13924G>A	c.(13924-13926)Gca>Aca	p.A4642T
RASA4B	7	102125519	102125519	Missense_Mutation	SNP	T	T	C		c.2192A>G	c.(2191-2193)tAc>tGc	p.Y731C
RASA4B	7	102147148	102147148	Missense_Mutation	SNP	T	T	C		c.422A>G	c.(421-423)gAg>gGg	p.E141G
RP11-514P8.7	7	102182021	102182021	Missense_Mutation	SNP	C	C	A		c.838G>T	c.(838-840)Gcc>Tcc	p.A280S
POLR2J3	7	102210320	102210320	Missense_Mutation	SNP	G	G	C	rs146014961	c.102C>G	c.(100-102)atC>atG	p.I34M
RASA4	7	102230659	102230659	Missense_Mutation	SNP	C	C	T		c.1915G>A	c.(1915-1917)Gtc>Atc	p.V639I
SPDYE2B	7	102294074	102294074	Missense_Mutation	SNP	T	T	C		c.337T>C	c.(337-339)Tcc>Ccc	p.S113P
RELN	7	103179585	103179585	Missense_Mutation	SNP	C	C	T		c.7120G>A	c.(7120-7122)Gag>Aag	p.E2374K
KLF14	7	130418721	130418721	Missense_Mutation	SNP	T	T	G		c.140A>C	c.(139-141)cAt>cCt	p.H47P
TBXAS1	7	139657441	139657441	Missense_Mutation	SNP	C	C	T		c.697C>T	c.(697-699)Cca>Tca	p.P233S
FAM115C	7	143416945	143416945	Missense_Mutation	SNP	C	C	T	rs143124178	c.793C>T	c.(793-795)Cgg>Tgg	p.R265W
FAM115C	7	143417083	143417083	Missense_Mutation	SNP	T	T	C	rs144677924	c.931T>C	c.(931-933)Tgt>Cgt	p.C311R
ZNF862	7	149558011	149558011	Missense_Mutation	SNP	G	G	A		c.1762G>A	c.(1762-1764)Gtg>Atg	p.V588M
GIMAP7	7	150217281	150217281	Missense_Mutation	SNP	C	C	G		c.219C>G	c.(217-219)agC>agG	p.S73R
AOC1	7	150556055	150556055	Missense_Mutation	SNP	C	C	G	rs71516432|rs6943147	c.1775C>G	c.(1774-1776)aCg>aGg	p.T592R
ASB10	7	150878387	150878387	Missense_Mutation	SNP	C	C	A		c.743G>T	c.(742-744)gGc>gTc	p.G248V
DEFB107A	8	7673126	7673126	Missense_Mutation	SNP	C	C	A		c.25G>T	c.(25-27)Gtc>Ttc	p.V9F
SPAG11A	8	7718266	7718266	Missense_Mutation	SNP	A	A	T	rs3860876	c.154A>T	c.(154-156)Agc>Tgc	p.S52C
USP17L2	8	11995575	11995575	Missense_Mutation	SNP	C	C	G		c.695G>C	c.(694-696)aGt>aCt	p.S232T
FAM86B1	8	12043032	12043032	Missense_Mutation	SNP	C	C	T		c.643G>A	c.(643-645)Gtg>Atg	p.V215M
FAM86B1	8	12044217	12044217	Missense_Mutation	SNP	G	G	C		c.366C>G	c.(364-366)ttC>ttG	p.F122L
FAM86B2	8	12283473	12283473	Missense_Mutation	SNP	C	C	T		c.376G>A	c.(376-378)Gga>Aga	p.G126R
SH2D4A	8	19192336	19192336	Missense_Mutation	SNP	C	C	A		c.346C>A	c.(346-348)Cca>Aca	p.P116T
ZFAND1	8	82615294	82615294	Missense_Mutation	SNP	G	G	C		c.546C>G	c.(544-546)ttC>ttG	p.F182L
COL14A1	8	121293201	121293201	Missense_Mutation	SNP	T	T	G		c.3727T>G	c.(3727-3729)Ttt>Gtt	p.F1243V
ZNF572	8	125989045	125989045	Missense_Mutation	SNP	C	C	A		c.535C>A	c.(535-537)Cta>Ata	p.L179I
CYP11B2	8	143994104	143994104	Missense_Mutation	SNP	C	C	G		c.1240G>C	c.(1240-1242)Gcc>Ccc	p.A414P
SCRIB	8	144886320	144886320	Missense_Mutation	SNP	G	G	A		c.3016C>T	c.(3016-3018)Cgt>Tgt	p.R1006C
EPPK1	8	144940230	144940230	Missense_Mutation	SNP	G	G	C	rs7005697	c.7192C>G	c.(7192-7194)Ctg>Gtg	p.L2398V
CPSF1	8	145626943	145626943	Missense_Mutation	SNP	G	G	A		c.187C>T	c.(187-189)Cgg>Tgg	p.R63W
GPT	8	145732306	145732306	Missense_Mutation	SNP	C	C	T		c.1414C>T	c.(1414-1416)Ccc>Tcc	p.P472S
FOXD4	9	117371	117371	Missense_Mutation	SNP	C	C	G		c.749G>C	c.(748-750)gGc>gCc	p.G250A
FOXD4	9	117428	117428	Missense_Mutation	SNP	G	G	C	rs4742643	c.692C>G	c.(691-693)cCt>cGt	p.P231R
EXOSC3	9	37784857	37784857	Missense_Mutation	SNP	C	C	A		c.185G>T	c.(184-186)cGg>cTg	p.R62L
EXOSC3	9	37784869	37784869	Missense_Mutation	SNP	C	C	G		c.173G>C	c.(172-174)aGa>aCa	p.R58T
SPATA31A3	9	40703127	40703127	Missense_Mutation	SNP	G	G	A		c.784G>A	c.(784-786)Gct>Act	p.A262T
SPATA31A3	9	40703280	40703280	Missense_Mutation	SNP	G	G	C		c.937G>C	c.(937-939)Gaa>Caa	p.E313Q
SPATA31A3	9	40705798	40705798	Missense_Mutation	SNP	C	C	A		c.3455C>A	c.(3454-3456)cCa>cAa	p.P1152Q
ZNF658	9	40768599	40768599	Missense_Mutation	SNP	C	C	G		c.1807G>C	c.(1807-1809)Ggt>Cgt	p.G603R
ANKRD20A2	9	42410290	42410290	Missense_Mutation	SNP	T	T	C		c.2279T>C	c.(2278-2280)aTa>aCa	p.I760T
ANKRD20A2	9	42410368	42410368	Missense_Mutation	SNP	T	T	C		c.2357T>C	c.(2356-2358)aTg>aCg	p.M786T
RP11-146D12.2	9	42412083	42412083	Missense_Mutation	SNP	G	G	A		c.185G>A	c.(184-186)gGc>gAc	p.G62D
CNTNAP3B	9	43822762	43822762	Missense_Mutation	SNP	C	C	T		c.1316C>T	c.(1315-1317)cCa>cTa	p.P439L
CNTNAP3B	9	43861081	43861081	Missense_Mutation	SNP	T	T	G	rs62536501	c.1955T>G	c.(1954-1956)cTc>cGc	p.L652R
FAM27C	9	44990515	44990515	Missense_Mutation	SNP	C	C	T		c.65C>T	c.(64-66)aCg>aTg	p.T22M
FAM27A	9	45727961	45727961	Missense_Mutation	SNP	G	G	C		c.166G>C	c.(166-168)Gat>Cat	p.D56H
FAM27E1	9	46386806	46386806	Missense_Mutation	SNP	C	C	T		c.197G>A	c.(196-198)cGg>cAg	p.R66Q
FAM27E1	9	46386902	46386902	Missense_Mutation	SNP	G	G	A		c.101C>T	c.(100-102)aCa>aTa	p.T34I
FAM27B	9	67793910	67793910	Missense_Mutation	SNP	G	G	A		c.65C>T	c.(64-66)aCg>aTg	p.T22M
BX649567.1	9	67925081	67925081	Missense_Mutation	SNP	T	T	C		c.130A>G	c.(130-132)Aaa>Gaa	p.K44E
ANKRD20A1	9	67934804	67934804	Missense_Mutation	SNP	T	T	A		c.574T>A	c.(574-576)Tca>Aca	p.S192T
ANKRD20A1	9	67968476	67968476	Missense_Mutation	SNP	C	C	T		c.2035C>T	c.(2035-2037)Cgt>Tgt	p.R679C
ANKRD20A1	9	67968720	67968720	Missense_Mutation	SNP	T	T	C		c.2279T>C	c.(2278-2280)aTa>aCa	p.I760T
ANKRD20A1	9	67968756	67968756	Missense_Mutation	SNP	G	G	A		c.2315G>A	c.(2314-2316)gGa>gAa	p.G772E
AL445665.1	9	69653115	69653115	Missense_Mutation	SNP	A	A	G		c.5A>G	c.(4-6)tAt>tGt	p.Y2C
FOXD4L5	9	70177655	70177655	Missense_Mutation	SNP	G	G	C		c.329C>G	c.(328-330)cCc>cGc	p.P110R
CBWD3	9	70863777	70863777	Missense_Mutation	SNP	G	G	T		c.394G>T	c.(394-396)Gac>Tac	p.D132Y
PCSK5	9	78790153	78790153	Missense_Mutation	SNP	A	A	G	rs4281168|rs80291077	c.2008A>G	c.(2008-2010)Aaa>Gaa	p.K670E
PCSK5	9	78790187	78790187	Missense_Mutation	SNP	G	G	C	rs10118321	c.2042G>C	c.(2041-2043)tGg>tCg	p.W681S
PRUNE2	9	79318367	79318367	Missense_Mutation	SNP	T	T	C	rs4745571	c.8162A>G	c.(8161-8163)aAt>aGt	p.N2721S
NUTM2F	9	97080827	97080827	Missense_Mutation	SNP	C	C	G		c.2191G>C	c.(2191-2193)Ggt>Cgt	p.G731R
TDRD7	9	100190936	100190936	Missense_Mutation	SNP	G	G	C	rs144477083	c.189G>C	c.(187-189)gaG>gaC	p.E63D
COL15A1	9	101788196	101788196	Missense_Mutation	SNP	G	G	A	rs146423653	c.1991G>A	c.(1990-1992)gGa>gAa	p.G664E
NIPSNAP3B	9	107528791	107528791	Missense_Mutation	SNP	T	T	A		c.246T>A	c.(244-246)aaT>aaA	p.N82K
FRRS1L	9	111929420	111929420	Missense_Mutation	SNP	C	C	G	rs10979723	c.152G>C	c.(151-153)cGg>cCg	p.R51P
FRRS1L	9	111929421	111929421	Missense_Mutation	SNP	G	G	C	rs10979724	c.151C>G	c.(151-153)Cgg>Ggg	p.R51G
PTPN3	9	112182808	112182808	Missense_Mutation	SNP	C	C	A		c.1209G>T	c.(1207-1209)atG>atT	p.M403I
SVEP1	9	113221292	113221292	Missense_Mutation	SNP	C	C	A		c.3355G>T	c.(3355-3357)Gcc>Tcc	p.A1119S
CRB2	9	126129526	126129526	Missense_Mutation	SNP	T	T	C		c.830T>C	c.(829-831)cTg>cCg	p.L277P
CERCAM	9	131185518	131185518	Missense_Mutation	SNP	G	G	C		c.168G>C	c.(166-168)agG>agC	p.R56S
CEL	9	135944586	135944586	Missense_Mutation	SNP	C	C	T		c.1235C>T	c.(1234-1236)aCc>aTc	p.T412I
PPP1R26	9	138379909	138379909	Missense_Mutation	SNP	G	G	T		c.3553G>T	c.(3553-3555)Gcc>Tcc	p.A1185S
GPSM1	9	139222174	139222174	Missense_Mutation	SNP	T	T	C	rs28495820	c.23T>C	c.(22-24)gTg>gCg	p.V8A
LCN8	9	139651554	139651554	Missense_Mutation	SNP	G	G	A		c.91C>T	c.(91-93)Cgg>Tgg	p.R31W
CACNA1B	9	140972703	140972703	Missense_Mutation	SNP	C	C	T		c.5087C>T	c.(5086-5088)tCc>tTc	p.S1696F
NEBL	10	21139367	21139367	Missense_Mutation	SNP	G	G	A		c.1073C>T	c.(1072-1074)cCa>cTa	p.P358L
MYO3A	10	26355936	26355936	Missense_Mutation	SNP	T	T	A		c.986T>A	c.(985-987)tTc>tAc	p.F329Y
AL603965.1	10	47769356	47769356	Missense_Mutation	SNP	C	C	A		c.177C>A	c.(175-177)gaC>gaA	p.D59E
AL603965.1	10	47769358	47769358	Missense_Mutation	SNP	G	G	A		c.179G>A	c.(178-180)gGc>gAc	p.G60D
AL603965.1	10	47769462	47769462	Missense_Mutation	SNP	C	C	G		c.283C>G	c.(283-285)Cgc>Ggc	p.R95G
ZNF488	10	48370795	48370795	Missense_Mutation	SNP	C	C	T	rs140711392	c.263C>T	c.(262-264)cCg>cTg	p.P88L
FRMPD2	10	49383976	49383976	Missense_Mutation	SNP	T	T	C		c.2902A>G	c.(2902-2904)Att>Gtt	p.I968V
FRMPD2	10	49393649	49393649	Missense_Mutation	SNP	G	G	A		c.2306C>T	c.(2305-2307)cCg>cTg	p.P769L
ERCC6	10	50740764	50740764	Missense_Mutation	SNP	C	C	T		c.247G>A	c.(247-249)Gta>Ata	p.V83I
AGAP7	10	51464656	51464656	Missense_Mutation	SNP	G	G	C		c.1800C>G	c.(1798-1800)gaC>gaG	p.D600E
AGAP7	10	51465552	51465552	Missense_Mutation	SNP	A	A	T	rs76363375	c.904T>A	c.(904-906)Tat>Aat	p.Y302N
AGAP7	10	51465650	51465650	Missense_Mutation	SNP	C	C	T		c.806G>A	c.(805-807)cGa>cAa	p.R269Q
AGAP7	10	51465920	51465920	Missense_Mutation	SNP	G	G	A	rs4043622	c.536C>T	c.(535-537)aCg>aTg	p.T179M
AGAP6	10	51748584	51748584	Missense_Mutation	SNP	A	A	G		c.109A>G	c.(109-111)Agg>Ggg	p.R37G
AGAP6	10	51748684	51748684	Missense_Mutation	SNP	G	G	A	rs61848260	c.209G>A	c.(208-210)cGg>cAg	p.R70Q
FAM21A	10	51853633	51853633	Missense_Mutation	SNP	C	C	T		c.1136C>T	c.(1135-1137)aCg>aTg	p.T379M
FAM21A	10	51859751	51859751	Missense_Mutation	SNP	C	C	A		c.1562C>A	c.(1561-1563)tCc>tAc	p.S521Y
MRPS16	10	75011588	75011588	Missense_Mutation	SNP	G	G	T		c.207C>A	c.(205-207)aaC>aaA	p.N69K
RP11-574K11.31	10	75565717	75565717	Missense_Mutation	SNP	G	G	C		c.1504C>G	c.(1504-1506)Cgt>Ggt	p.R502G
NUTM2B	10	81463690	81463690	Missense_Mutation	SNP	G	G	A		c.124G>A	c.(124-126)Gga>Aga	p.G42R
NUTM2A	10	88988115	88988115	Missense_Mutation	SNP	G	G	A		c.478G>A	c.(478-480)Gca>Aca	p.A160T
NUTM2D	10	89126668	89126668	Missense_Mutation	SNP	G	G	A		c.2408G>A	c.(2407-2409)cGt>cAt	p.R803H
LIPF	10	90428491	90428491	Missense_Mutation	SNP	T	T	G		c.430T>G	c.(430-432)Tca>Gca	p.S144A
TM9SF3	10	98303901	98303901	Missense_Mutation	SNP	T	T	C		c.1117A>G	c.(1117-1119)Act>Gct	p.T373A
PIK3AP1	10	98469606	98469606	Missense_Mutation	SNP	C	C	T		c.148G>A	c.(148-150)Gag>Aag	p.E50K
ZDHHC6	10	114192276	114192276	Missense_Mutation	SNP	G	G	A	rs145479987	c.949C>T	c.(949-951)Cgc>Tgc	p.R317C
PPAPDC1A	10	122348892	122348892	Missense_Mutation	SNP	A	A	G		c.664A>G	c.(664-666)Aca>Gca	p.T222A
SYCE1	10	135372435	135372435	Missense_Mutation	SNP	C	C	T		c.109G>A	c.(109-111)Gac>Aac	p.D37N
SCGB1C1	11	193865	193865	Missense_Mutation	SNP	T	T	G	rs2686894	c.209T>G	c.(208-210)aTa>aGa	p.I70R
C11orf35	11	556048	556048	Missense_Mutation	SNP	G	G	A		c.1325C>T	c.(1324-1326)cCc>cTc	p.P442L
C11orf35	11	560710	560710	Missense_Mutation	SNP	A	A	G		c.7T>C	c.(7-9)Tgg>Cgg	p.W3R
MUC6	11	1016776	1016776	Missense_Mutation	SNP	C	C	T	rs33988517	c.6025G>A	c.(6025-6027)Gtt>Att	p.V2009I
MUC6	11	1016842	1016842	Missense_Mutation	SNP	T	T	G	rs71472140|rs34490696	c.5959A>C	c.(5959-5961)Aca>Cca	p.T1987P
MUC6	11	1016869	1016869	Missense_Mutation	SNP	A	A	T	rs35469308|rs71472140	c.5932T>A	c.(5932-5934)Ttc>Atc	p.F1978I
MUC6	11	1016928	1016928	Missense_Mutation	SNP	C	C	G	rs71472140|rs34053383|rs35899186	c.5873G>C	c.(5872-5874)aGc>aCc	p.S1958T
MUC6	11	1017084	1017084	Missense_Mutation	SNP	G	G	A	rs71472140|rs34649796|rs35899186	c.5717C>T	c.(5716-5718)cCa>cTa	p.P1906L
MUC6	11	1017183	1017183	Missense_Mutation	SNP	G	G	T	rs34844844|rs71472140	c.5618C>A	c.(5617-5619)cCa>cAa	p.P1873Q
MUC6	11	1017325	1017325	Missense_Mutation	SNP	A	A	C	rs71472140|rs55903826	c.5476T>G	c.(5476-5478)Tat>Gat	p.Y1826D
MUC6	11	1017783	1017783	Missense_Mutation	SNP	A	A	C	rs36101709	c.5018T>G	c.(5017-5019)cTg>cGg	p.L1673R
MUC2	11	1092715	1092715	Missense_Mutation	SNP	G	G	A		c.4534G>A	c.(4534-4536)Gcc>Acc	p.A1512T
MUC5B	11	1265422	1265422	Missense_Mutation	SNP	G	G	A		c.7312G>A	c.(7312-7314)Gag>Aag	p.E2438K
MUC5B	11	1267960	1267960	Missense_Mutation	SNP	A	A	G	rs2943531	c.9850A>G	c.(9850-9852)Acc>Gcc	p.T3284A
DNHD1	11	6592021	6592021	Missense_Mutation	SNP	G	G	A		c.13279G>A	c.(13279-13281)Gag>Aag	p.E4427K
IGSF22	11	18745705	18745705	Missense_Mutation	SNP	T	T	C		c.79A>G	c.(79-81)Acc>Gcc	p.T27A
ZDHHC13	11	19184951	19184951	Missense_Mutation	SNP	G	G	A		c.1210G>A	c.(1210-1212)Gct>Act	p.A404T
HTATIP2	11	20404530	20404530	Missense_Mutation	SNP	C	C	G		c.508C>G	c.(508-510)Ctg>Gtg	p.L170V
SLC6A5	11	20622808	20622808	Missense_Mutation	SNP	C	C	G	rs12364685	c.137C>G	c.(136-138)cCg>cGg	p.P46R
NELL1	11	20982056	20982056	Missense_Mutation	SNP	A	A	T		c.1334A>T	c.(1333-1335)gAg>gTg	p.E445V
CCDC73	11	32635096	32635096	Missense_Mutation	SNP	C	C	A		c.2768G>T	c.(2767-2769)aGt>aTt	p.S923I
OR4C3	11	48346791	48346791	Missense_Mutation	SNP	C	C	T	rs73463994	c.299C>T	c.(298-300)tCt>tTt	p.S100F
OR4C3	11	48346961	48346961	Missense_Mutation	SNP	A	A	T	rs75493089	c.469A>T	c.(469-471)Aat>Tat	p.N157Y
OR4C3	11	48346962	48346962	Missense_Mutation	SNP	A	A	G	rs74589050	c.470A>G	c.(469-471)aAt>aGt	p.N157S
OR4C3	11	48347067	48347067	Missense_Mutation	SNP	C	C	T	rs73464001	c.575C>T	c.(574-576)cCc>cTc	p.P192L
OR4C3	11	48347100	48347100	Missense_Mutation	SNP	C	C	T	rs73465905	c.608C>T	c.(607-609)gCc>gTc	p.A203V
OR4C3	11	48347267	48347267	Missense_Mutation	SNP	T	T	C	rs73465910	c.775T>C	c.(775-777)Tgc>Cgc	p.C259R
OR4C3	11	48347306	48347306	Missense_Mutation	SNP	G	G	T	rs73465911	c.814G>T	c.(814-816)Gtt>Ttt	p.V272F
OR4C5	11	48387164	48387164	Missense_Mutation	SNP	G	G	A	rs79226876	c.854C>T	c.(853-855)tCt>tTt	p.S285F
OR4C5	11	48387335	48387335	Missense_Mutation	SNP	C	C	A	rs73460769	c.683G>T	c.(682-684)tGt>tTt	p.C228F
OR4C5	11	48387424	48387424	Missense_Mutation	SNP	G	G	T	rs61917478	c.594C>A	c.(592-594)ttC>ttA	p.F198L
OR9G1	11	56468111	56468111	Missense_Mutation	SNP	C	C	T	rs602224	c.248C>T	c.(247-249)aCc>aTc	p.T83I
OR9G1	11	56468368	56468368	Missense_Mutation	SNP	C	C	T	rs11228733	c.505C>T	c.(505-507)Cgt>Tgt	p.R169C
OR9G1	11	56468416	56468416	Missense_Mutation	SNP	G	G	A	rs11228735	c.553G>A	c.(553-555)Gag>Aag	p.E185K
DDB1	11	61094318	61094318	Missense_Mutation	SNP	T	T	A		c.597A>T	c.(595-597)gaA>gaT	p.E199D
AHNAK	11	62291531	62291531	Missense_Mutation	SNP	G	G	A		c.10358C>T	c.(10357-10359)gCa>gTa	p.A3453V
NRXN2	11	64402811	64402811	Missense_Mutation	SNP	G	G	T		c.3397C>A	c.(3397-3399)Cag>Aag	p.Q1133K
ATG2A	11	64673059	64673059	Missense_Mutation	SNP	A	A	G		c.3440T>C	c.(3439-3441)aTg>aCg	p.M1147T
FOSL1	11	65664296	65664296	Missense_Mutation	SNP	C	C	T		c.281G>A	c.(280-282)cGa>cAa	p.R94Q
KRTAP5-10	11	71276655	71276655	Missense_Mutation	SNP	G	G	A		c.22G>A	c.(22-24)Gga>Aga	p.G8R
KRTAP5-10	11	71276769	71276769	Missense_Mutation	SNP	G	G	A		c.136G>A	c.(136-138)Gtc>Atc	p.V46I
C2CD3	11	73745101	73745101	Missense_Mutation	SNP	T	T	A		c.6104A>T	c.(6103-6105)cAt>cTt	p.H2035L
TPBGL	11	74952834	74952834	Missense_Mutation	SNP	C	C	T		c.740C>T	c.(739-741)gCc>gTc	p.A247V
SERPINH1	11	75277624	75277624	Missense_Mutation	SNP	C	C	T		c.230C>T	c.(229-231)tCg>tTg	p.S77L
FAM181B	11	82443856	82443856	Missense_Mutation	SNP	C	C	T		c.916G>A	c.(916-918)Ggc>Agc	p.G306S
DLG2	11	83173060	83173060	Missense_Mutation	SNP	C	C	T		c.2491G>A	c.(2491-2493)Gga>Aga	p.G831R
TYR	11	88911464	88911464	Missense_Mutation	SNP	A	A	G		c.343A>G	c.(343-345)Aga>Gga	p.R115G
HEPHL1	11	93826737	93826737	Missense_Mutation	SNP	G	G	A		c.2365G>A	c.(2365-2367)Gaa>Aaa	p.E789K
KDM4E	11	94759059	94759059	Missense_Mutation	SNP	A	A	G	rs10752685	c.338A>G	c.(337-339)cAg>cGg	p.Q113R
DDX10	11	108535960	108535960	Missense_Mutation	SNP	A	A	G		c.80A>G	c.(79-81)cAc>cGc	p.H27R
CEP164	11	117266350	117266350	Missense_Mutation	SNP	C	C	G		c.3001C>G	c.(3001-3003)Ctt>Gtt	p.L1001V
CD3E	11	118184527	118184527	Missense_Mutation	SNP	A	A	C		c.458A>C	c.(457-459)aAg>aCg	p.K153T
POU2F3	11	120107392	120107392	Missense_Mutation	SNP	C	C	G		c.10C>G	c.(10-12)Cca>Gca	p.P4A
AP003062.1	11	134855531	134855531	Missense_Mutation	SNP	C	C	G	rs10450641	c.139C>G	c.(139-141)Cag>Gag	p.Q47E
C12orf4	12	4627253	4627253	Missense_Mutation	SNP	C	C	T		c.1004G>A	c.(1003-1005)cGa>cAa	p.R335Q
RIMKLB	12	8902574	8902574	Missense_Mutation	SNP	A	A	G		c.292A>G	c.(292-294)Atg>Gtg	p.M98V
PHC1	12	9085452	9085452	Missense_Mutation	SNP	C	C	A		c.1264C>A	c.(1264-1266)Caa>Aaa	p.Q422K
CMAS	12	22199241	22199241	Missense_Mutation	SNP	G	G	A		c.4G>A	c.(4-6)Gac>Aac	p.D2N
PKP2	12	33049457	33049457	Missense_Mutation	SNP	C	C	A	rs75909145	c.209G>T	c.(208-210)aGc>aTc	p.S70I
COL2A1	12	48388226	48388226	Missense_Mutation	SNP	C	C	T		c.797G>A	c.(796-798)aGg>aAg	p.R266K
FAM186B	12	49993725	49993725	Missense_Mutation	SNP	C	C	A		c.1698G>T	c.(1696-1698)tgG>tgT	p.W566C
RACGAP1	12	50388031	50388031	Missense_Mutation	SNP	G	G	T		c.1222C>A	c.(1222-1224)Ctc>Atc	p.L408I
FAM186A	12	50745595	50745595	Missense_Mutation	SNP	G	G	C		c.5020C>G	c.(5020-5022)Cct>Gct	p.P1674A
KRT2	12	53045444	53045444	Missense_Mutation	SNP	C	C	A		c.483G>T	c.(481-483)caG>caT	p.Q161H
AMHR2	12	53825057	53825057	Missense_Mutation	SNP	T	T	A		c.1237T>A	c.(1237-1239)Ttg>Atg	p.L413M
HOXC11	12	54369101	54369101	Missense_Mutation	SNP	C	C	G		c.823C>G	c.(823-825)Ccg>Gcg	p.P275A
BEST3	12	70064308	70064308	Missense_Mutation	SNP	A	A	G		c.512T>C	c.(511-513)aTc>aCc	p.I171T
PTPRQ	12	80856200	80856200	Missense_Mutation	SNP	C	C	T		c.554C>T	c.(553-555)tCc>tTc	p.S185F
PTPRQ	12	80856311	80856311	Missense_Mutation	SNP	C	C	A		c.623C>A	c.(622-624)gCt>gAt	p.A208D
TMCC3	12	95044161	95044161	Missense_Mutation	SNP	A	A	C	rs1274523	c.46T>G	c.(46-48)Tac>Gac	p.Y16D
MYBPC1	12	102023290	102023290	Missense_Mutation	SNP	T	T	C		c.221T>C	c.(220-222)aTt>aCt	p.I74T
ACACB	12	109671798	109671798	Missense_Mutation	SNP	A	A	G		c.4295A>G	c.(4294-4296)cAc>cGc	p.H1432R
HVCN1	12	111099228	111099228	Missense_Mutation	SNP	G	G	C		c.47C>G	c.(46-48)gCt>gGt	p.A16G
ATP6V0A2	12	124235697	124235697	Missense_Mutation	SNP	C	C	G		c.1976C>G	c.(1975-1977)tCt>tGt	p.S659C
SCARB1	12	125263084	125263084	Missense_Mutation	SNP	G	G	A	rs10396214	c.1450C>T	c.(1450-1452)Cgg>Tgg	p.R484W
MMP17	12	132313145	132313145	Missense_Mutation	SNP	G	G	A		c.106G>A	c.(106-108)Ggc>Agc	p.G36S
ENOX1	13	43918811	43918811	Missense_Mutation	SNP	G	G	T		c.899C>A	c.(898-900)gCa>gAa	p.A300E
TRIM13	13	50586569	50586569	Missense_Mutation	SNP	G	G	A		c.493G>A	c.(493-495)Gaa>Aaa	p.E165K
DLEU7	13	51417397	51417397	Missense_Mutation	SNP	G	G	A		c.386C>T	c.(385-387)tCg>tTg	p.S129L
DIAPH3	13	60485919	60485919	Missense_Mutation	SNP	A	A	G	rs35579086	c.2317T>C	c.(2317-2319)Ttc>Ctc	p.F773L
SCEL	13	78146282	78146282	Missense_Mutation	SNP	C	C	T		c.503C>T	c.(502-504)cCt>cTt	p.P168L
SLITRK6	13	86368225	86368225	Missense_Mutation	SNP	G	G	A		c.2419C>T	c.(2419-2421)Cgt>Tgt	p.R807C
POTEG	14	19553642	19553642	Missense_Mutation	SNP	A	A	G		c.226A>G	c.(226-228)Agc>Ggc	p.S76G
MYH6	14	23857511	23857511	Missense_Mutation	SNP	C	C	A		c.4212G>T	c.(4210-4212)gaG>gaT	p.E1404D
JPH4	14	24045348	24045348	Missense_Mutation	SNP	G	G	A		c.697C>T	c.(697-699)Cgt>Tgt	p.R233C
AKAP6	14	33299111	33299111	Missense_Mutation	SNP	G	G	A		c.3646G>A	c.(3646-3648)Gtt>Att	p.V1216I
PTGER2	14	52781484	52781484	Missense_Mutation	SNP	A	A	G		c.218A>G	c.(217-219)gAg>gGg	p.E73G
SYNE2	14	64375902	64375902	Missense_Mutation	SNP	A	A	C		c.36A>C	c.(34-36)gaA>gaC	p.E12D
ESR2	14	64749681	64749681	Missense_Mutation	SNP	G	G	T		c.23C>A	c.(22-24)tCt>tAt	p.S8Y
PCNX	14	71572127	71572127	Missense_Mutation	SNP	C	C	A		c.6271C>A	c.(6271-6273)Cca>Aca	p.P2091T
SIPA1L1	14	72137912	72137912	Missense_Mutation	SNP	A	A	G		c.2332A>G	c.(2332-2334)Aat>Gat	p.N778D
RGS6	14	73014033	73014033	Missense_Mutation	SNP	G	G	C		c.1535G>C	c.(1534-1536)aGa>aCa	p.R512T
TMED10	14	75643149	75643149	Missense_Mutation	SNP	C	C	A		c.134G>T	c.(133-135)cGt>cTt	p.R45L
GPR68	14	91701110	91701110	Missense_Mutation	SNP	C	C	A		c.285G>T	c.(283-285)caG>caT	p.Q95H
PPP4R4	14	94704017	94704017	Missense_Mutation	SNP	G	G	T		c.847G>T	c.(847-849)Gat>Tat	p.D283Y
SLC25A29	14	100759683	100759683	Missense_Mutation	SNP	G	G	A	rs113379248	c.110C>T	c.(109-111)cCt>cTt	p.P37L
BTBD6	14	105716974	105716974	Missense_Mutation	SNP	G	G	C		c.1198G>C	c.(1198-1200)Ggt>Cgt	p.G400R
AC012414.1	15	21004904	21004904	Missense_Mutation	SNP	C	C	T		c.218C>T	c.(217-219)cCg>cTg	p.P73L
AC012414.1	15	21004935	21004935	Missense_Mutation	SNP	C	C	A		c.249C>A	c.(247-249)agC>agA	p.S83R
POTEB2	15	21071460	21071460	Missense_Mutation	SNP	C	C	T		c.151G>A	c.(151-153)Gac>Aac	p.D51N
POTEB	15	22074657	22074657	Missense_Mutation	SNP	C	C	G		c.745G>C	c.(745-747)Gaa>Caa	p.E249Q
POTEB	15	22077592	22077592	Missense_Mutation	SNP	T	T	C		c.638A>G	c.(637-639)gAa>gGa	p.E213G
GOLGA8I	15	23264983	23264983	Missense_Mutation	SNP	G	G	A	rs74732485	c.1505G>A	c.(1504-1506)cGt>cAt	p.R502H
GOLGA8I	15	23264985	23264985	Missense_Mutation	SNP	G	G	T	rs62000634	c.1507G>T	c.(1507-1509)Gcc>Tcc	p.A503S
GOLGA8S	15	23603641	23603641	Missense_Mutation	SNP	T	T	A		c.332T>A	c.(331-333)gTa>gAa	p.V111E
GOLGA6L2	15	23685728	23685728	Missense_Mutation	SNP	C	C	G		c.1894G>C	c.(1894-1896)Gat>Cat	p.D632H
MAGEL2	15	23890966	23890966	Missense_Mutation	SNP	A	A	T		c.115T>A	c.(115-117)Ttg>Atg	p.L39M
ATP10A	15	25926003	25926003	Missense_Mutation	SNP	G	G	A	rs150499946	c.3632C>T	c.(3631-3633)gCg>gTg	p.A1211V
GOLGA8G	15	28772408	28772408	Missense_Mutation	SNP	C	C	G		c.748G>C	c.(748-750)Gag>Cag	p.E250Q
GOLGA8R	15	30699639	30699639	Missense_Mutation	SNP	A	A	C		c.967T>G	c.(967-969)Tcc>Gcc	p.S323A
GOLGA8Q	15	30848898	30848898	Missense_Mutation	SNP	A	A	C		c.586A>C	c.(586-588)Aac>Cac	p.N196H
GOLGA8H	15	30899336	30899336	Missense_Mutation	SNP	G	G	C		c.266G>C	c.(265-267)aGg>aCg	p.R89T
GOLGA8H	15	30900873	30900873	Missense_Mutation	SNP	T	T	C		c.505T>C	c.(505-507)Tgc>Cgc	p.C169R
GOLGA8H	15	30900895	30900895	Missense_Mutation	SNP	G	G	A	rs80198225	c.527G>A	c.(526-528)cGt>cAt	p.R176H
AC135983.2	15	32777240	32777240	Missense_Mutation	SNP	T	T	C	rs71245944	c.359T>C	c.(358-360)cTg>cCg	p.L120P
GOLGA8A	15	34673973	34673973	Missense_Mutation	SNP	C	C	T		c.1538G>A	c.(1537-1539)cGg>cAg	p.R513Q
PAK6	15	40568159	40568159	Missense_Mutation	SNP	G	G	A	rs147232997	c.1775G>A	c.(1774-1776)cGg>cAg	p.R592Q
PPP1R14D	15	41107928	41107928	Missense_Mutation	SNP	T	T	C		c.404A>G	c.(403-405)aAg>aGg	p.K135R
VPS18	15	41195222	41195222	Missense_Mutation	SNP	C	C	T		c.2605C>T	c.(2605-2607)Ctc>Ttc	p.L869F
EXD1	15	41488186	41488186	Missense_Mutation	SNP	C	C	T		c.410G>A	c.(409-411)aGt>aAt	p.S137N
OIP5	15	41624747	41624747	Missense_Mutation	SNP	G	G	A	rs112727289	c.13C>T	c.(13-15)Ccg>Tcg	p.P5S
LCMT2	15	43622666	43622666	Missense_Mutation	SNP	G	G	T		c.22C>A	c.(22-24)Cgt>Agt	p.R8S
ONECUT1	15	53081120	53081120	Missense_Mutation	SNP	C	C	T		c.962G>A	c.(961-963)tGc>tAc	p.C321Y
MTFMT	15	65321780	65321780	Missense_Mutation	SNP	A	A	T		c.172T>A	c.(172-174)Ttc>Atc	p.F58I
SKOR1	15	68119085	68119085	Missense_Mutation	SNP	G	G	A		c.919G>A	c.(919-921)Ggc>Agc	p.G307S
GOLGA6B	15	72954638	72954638	Missense_Mutation	SNP	A	A	G		c.893A>G	c.(892-894)gAa>gGa	p.E298G
PML	15	74325024	74325024	Missense_Mutation	SNP	G	G	A	rs11555843	c.1366G>A	c.(1366-1368)Gcc>Acc	p.A456T
TBC1D2B	15	78369972	78369972	Missense_Mutation	SNP	G	G	C	rs7176425	c.23C>G	c.(22-24)gCg>gGg	p.A8G
RP13-996F3.5	15	82934598	82934598	Missense_Mutation	SNP	A	A	G		c.982T>C	c.(982-984)Tgt>Cgt	p.C328R
RP13-996F3.5	15	82934936	82934936	Missense_Mutation	SNP	A	A	C	rs4076899	c.644T>G	c.(643-645)cTa>cGa	p.L215R
AGBL1	15	86768157	86768157	Missense_Mutation	SNP	A	A	T		c.363A>T	c.(361-363)gaA>gaT	p.E121D
ACAN	15	89400023	89400023	Missense_Mutation	SNP	A	A	G	rs12899191	c.4207A>G	c.(4207-4209)Act>Gct	p.T1403A
WASH4P	16	64458	64458	Missense_Mutation	SNP	G	G	A	rs12444477	c.1357C>T	c.(1357-1359)Cgc>Tgc	p.R453C
WASH4P	16	66660	66660	Missense_Mutation	SNP	G	G	A		c.799C>T	c.(799-801)Ccc>Tcc	p.P267S
WFIKKN1	16	683368	683368	Missense_Mutation	SNP	G	G	C		c.958G>C	c.(958-960)Gac>Cac	p.D320H
FBXL16	16	745026	745026	Missense_Mutation	SNP	G	G	A		c.1193C>T	c.(1192-1194)tCc>tTc	p.S398F
TPSAB1	16	1291831	1291831	Missense_Mutation	SNP	G	G	C		c.524G>C	c.(523-525)cGc>cCc	p.R175P
RPL3L	16	1997087	1997087	Missense_Mutation	SNP	C	C	A		c.701G>T	c.(700-702)cGc>cTc	p.R234L
CASKIN1	16	2229617	2229617	Missense_Mutation	SNP	G	G	A		c.3752C>T	c.(3751-3753)cCg>cTg	p.P1251L
ZSCAN10	16	3139913	3139913	Missense_Mutation	SNP	C	C	T		c.1357G>A	c.(1357-1359)Gaa>Aaa	p.E453K
PPL	16	4934896	4934896	Missense_Mutation	SNP	C	C	T		c.3760G>A	c.(3760-3762)Gag>Aag	p.E1254K
GSPT1	16	12009279	12009279	Missense_Mutation	SNP	A	A	G	rs424518	c.299T>C	c.(298-300)gTt>gCt	p.V100A
NPIPA5	16	15463612	15463612	Missense_Mutation	SNP	G	G	A		c.394C>T	c.(394-396)Cgt>Tgt	p.R132C
ERI2	16	20809965	20809965	Missense_Mutation	SNP	G	G	A		c.878C>T	c.(877-879)aCt>aTt	p.T293I
OTOA	16	21690513	21690513	Missense_Mutation	SNP	G	G	T		c.160G>T	c.(160-162)Gat>Tat	p.D54Y
OTOA	16	21768530	21768530	Missense_Mutation	SNP	C	C	T		c.3281C>T	c.(3280-3282)aCt>aTt	p.T1094I
PDZD9	16	21995854	21995854	Missense_Mutation	SNP	T	T	C		c.529A>G	c.(529-531)Agg>Ggg	p.R177G
NPIPB6	16	28354457	28354457	Missense_Mutation	SNP	G	G	A		c.749C>T	c.(748-750)cCc>cTc	p.P250L
VKORC1	16	31106921	31106921	Missense_Mutation	SNP	C	C	T		c.59G>A	c.(58-60)tGt>tAt	p.C20Y
AC009060.1	16	70239325	70239325	Missense_Mutation	SNP	C	C	T		c.359G>A	c.(358-360)gGg>gAg	p.G120E
HYDIN	16	70995975	70995975	Missense_Mutation	SNP	C	C	T	rs17321570	c.5855G>A	c.(5854-5856)cGa>cAa	p.R1952Q
ZNF469	16	88495872	88495872	Missense_Mutation	SNP	C	C	T		c.1994C>T	c.(1993-1995)cCa>cTa	p.P665L
HIC1	17	1961035	1961035	Missense_Mutation	SNP	C	C	G		c.1051C>G	c.(1051-1053)Ccc>Gcc	p.P351A
OR1D5	17	2966273	2966273	Missense_Mutation	SNP	G	G	A	rs2676567	c.629C>T	c.(628-630)cCc>cTc	p.P210L
MYH8	17	10321991	10321991	Missense_Mutation	SNP	G	G	A		c.482C>T	c.(481-483)tCt>tTt	p.S161F
LGALS9C	17	18394056	18394056	Missense_Mutation	SNP	G	G	A		c.550G>A	c.(550-552)Gtg>Atg	p.V184M
LGALS9C	17	18397546	18397546	Missense_Mutation	SNP	G	G	C		c.936G>C	c.(934-936)ttG>ttC	p.L312F
FAM83G	17	18881403	18881403	Missense_Mutation	SNP	C	C	T		c.1576G>A	c.(1576-1578)Gtc>Atc	p.V526I
MAP2K3	17	21203893	21203893	Missense_Mutation	SNP	T	T	C	rs34105301	c.202T>C	c.(202-204)Tca>Cca	p.S68P
MAP2K3	17	21217513	21217513	Missense_Mutation	SNP	G	G	A	rs2363198	c.1015G>A	c.(1015-1017)Gtg>Atg	p.V339M
KCNJ12	17	21318782	21318782	Missense_Mutation	SNP	G	G	A	rs78117732	c.128G>A	c.(127-129)cGc>cAc	p.R43H
KCNJ12	17	21318867	21318867	Missense_Mutation	SNP	G	G	A	rs73979893	c.213G>A	c.(211-213)atG>atA	p.M71I
KCNJ12	17	21319121	21319121	Missense_Mutation	SNP	C	C	T	rs1714864	c.467C>T	c.(466-468)cCg>cTg	p.P156L
KCNJ12	17	21319230	21319230	Missense_Mutation	SNP	G	G	C	rs1657742	c.576G>C	c.(574-576)caG>caC	p.Q192H
KCNJ12	17	21319399	21319399	Missense_Mutation	SNP	A	A	G	rs4985866	c.745A>G	c.(745-747)Atc>Gtc	p.I249V
FAM222B	17	27085925	27085925	Missense_Mutation	SNP	C	C	T		c.1052G>A	c.(1051-1053)cGc>cAc	p.R351H
TBC1D3B	17	34493524	34493524	Missense_Mutation	SNP	G	G	A		c.1501C>T	c.(1501-1503)Cgg>Tgg	p.R501W
TBC1D3B	17	34500257	34500257	Missense_Mutation	SNP	T	T	C		c.226A>G	c.(226-228)Agc>Ggc	p.S76G
TBC1D3	17	36339584	36339584	Missense_Mutation	SNP	G	G	T		c.1007C>A	c.(1006-1008)cCa>cAa	p.P336Q
KRTAP9-8	17	39394755	39394755	Missense_Mutation	SNP	C	C	A	rs141050869	c.452C>A	c.(451-453)tCc>tAc	p.S151Y
LRRC37A2	17	44625928	44625928	Missense_Mutation	SNP	C	C	A	rs151267673	c.3423C>A	c.(3421-3423)ttC>ttA	p.F1141L
CDK5RAP3	17	46051357	46051357	Missense_Mutation	SNP	C	C	T	rs11545890	c.320C>T	c.(319-321)aCg>aTg	p.T107M
KIF2B	17	51902030	51902030	Missense_Mutation	SNP	G	G	A		c.1636G>A	c.(1636-1638)Gat>Aat	p.D546N
ANKFN1	17	54535320	54535320	Missense_Mutation	SNP	G	G	A		c.1546G>A	c.(1546-1548)Gca>Aca	p.A516T
TBX2	17	59477548	59477548	Missense_Mutation	SNP	C	C	T		c.11C>T	c.(10-12)cCg>cTg	p.P4L
LRRC37A3	17	62891989	62891989	Missense_Mutation	SNP	G	G	A		c.1387C>T	c.(1387-1389)Cca>Tca	p.P463S
LRRC37A3	17	62892031	62892031	Missense_Mutation	SNP	C	C	T		c.1345G>A	c.(1345-1347)Gta>Ata	p.V449I
UNK	17	73815768	73815768	Missense_Mutation	SNP	C	C	G		c.1550C>G	c.(1549-1551)tCt>tGt	p.S517C
RBFOX3	17	77090516	77090516	Missense_Mutation	SNP	G	G	A		c.953C>T	c.(952-954)cCg>cTg	p.P318L
CBX8	17	77768657	77768657	Missense_Mutation	SNP	G	G	T		c.947C>A	c.(946-948)tCt>tAt	p.S316Y
SGSH	17	78191002	78191002	Missense_Mutation	SNP	T	T	G		c.113A>C	c.(112-114)cAc>cCc	p.H38P
RP11-683L23.1	18	49110	49110	Missense_Mutation	SNP	A	A	G	rs62075714|rs71172191	c.109T>C	c.(109-111)Tcc>Ccc	p.S37P
PTPRM	18	8376098	8376098	Missense_Mutation	SNP	G	G	C		c.3187G>C	c.(3187-3189)Gat>Cat	p.D1063H
OR4F17	19	111016	111016	Missense_Mutation	SNP	T	T	G		c.338T>G	c.(337-339)tTt>tGt	p.F113C
NMRK2	19	3939920	3939920	Missense_Mutation	SNP	C	C	T		c.346C>T	c.(346-348)Cgc>Tgc	p.R116C
DENND1C	19	6475397	6475397	Missense_Mutation	SNP	C	C	G		c.941G>C	c.(940-942)aGg>aCg	p.R314T
MBD3L2	19	7051376	7051376	Missense_Mutation	SNP	G	G	A		c.370G>A	c.(370-372)Ggt>Agt	p.G124S
ARHGEF18	19	7509192	7509192	Missense_Mutation	SNP	T	T	C		c.899T>C	c.(898-900)aTt>aCt	p.I300T
MUC16	19	8996417	8996417	Missense_Mutation	SNP	C	C	A		c.41155G>T	c.(41155-41157)Gac>Tac	p.D13719Y
MUC16	19	9086524	9086524	Missense_Mutation	SNP	C	C	G		c.5291G>C	c.(5290-5292)gGg>gCg	p.G1764A
TYK2	19	10478847	10478847	Missense_Mutation	SNP	G	G	A	rs141864691	c.349C>T	c.(349-351)Cct>Tct	p.P117S
DNM2	19	10940910	10940910	Missense_Mutation	SNP	C	C	T		c.2387C>T	c.(2386-2388)gCa>gTa	p.A796V
ZNF440	19	11942457	11942457	Missense_Mutation	SNP	C	C	T		c.466C>T	c.(466-468)Cgc>Tgc	p.R156C
PTGER1	19	14584756	14584756	Missense_Mutation	SNP	A	A	G	rs74664087	c.377T>C	c.(376-378)cTg>cCg	p.L126P
ILVBL	19	15234016	15234016	Missense_Mutation	SNP	G	G	A		c.376C>T	c.(376-378)Ctc>Ttc	p.L126F
CIB3	19	16275656	16275656	Missense_Mutation	SNP	C	C	G		c.415G>C	c.(415-417)Ggg>Cgg	p.G139R
NR2F6	19	17346854	17346854	Missense_Mutation	SNP	G	G	C		c.394C>G	c.(394-396)Ccg>Gcg	p.P132A
ANKLE1	19	17397501	17397501	Missense_Mutation	SNP	T	T	G	rs10606406|rs10606407|rs10603953|rs1465582|rs71713000|rs59491348|rs67081226|rs71180380	c.1771T>G	c.(1771-1773)Ttg>Gtg	p.L591V
FAM129C	19	17641659	17641659	Missense_Mutation	SNP	C	C	G		c.244C>G	c.(244-246)Cag>Gag	p.Q82E
PIK3R2	19	18272190	18272190	Missense_Mutation	SNP	A	A	C	rs2241088	c.700A>C	c.(700-702)Agc>Cgc	p.S234R
ZNF737	19	20728356	20728356	Missense_Mutation	SNP	G	G	A		c.653C>T	c.(652-654)aCa>aTa	p.T218I
ZNF99	19	22939104	22939104	Missense_Mutation	SNP	C	C	G	rs71357933	c.3017G>C	c.(3016-3018)gGa>gCa	p.G1006A
CEP89	19	33444556	33444556	Missense_Mutation	SNP	T	T	C	rs73579706	c.457A>G	c.(457-459)Agt>Ggt	p.S153G
HSPB6	19	36247759	36247759	Missense_Mutation	SNP	C	C	A		c.151G>T	c.(151-153)Gcc>Tcc	p.A51S
FCGBP	19	40376811	40376811	Missense_Mutation	SNP	C	C	T	rs4802062	c.11611G>A	c.(11611-11613)Ggg>Agg	p.G3871R
FCGBP	19	40382736	40382736	Missense_Mutation	SNP	A	A	T		c.10150T>A	c.(10150-10152)Tca>Aca	p.S3384T
FCGBP	19	40389657	40389657	Missense_Mutation	SNP	T	T	G	rs148187888	c.8525A>C	c.(8524-8526)aAc>aCc	p.N2842T
FCGBP	19	40389741	40389741	Missense_Mutation	SNP	A	A	G	rs141158749	c.8441T>C	c.(8440-8442)gTg>gCg	p.V2814A
PRX	19	40909693	40909693	Missense_Mutation	SNP	G	G	T	rs138047753	c.104C>A	c.(103-105)gCg>gAg	p.A35E
CYP2A7	19	41383163	41383163	Missense_Mutation	SNP	C	C	T	rs147570552	c.1093G>A	c.(1093-1095)Gtg>Atg	p.V365M
CADM4	19	44130380	44130380	Missense_Mutation	SNP	C	C	T	rs149413551	c.560G>A	c.(559-561)cGt>cAt	p.R187H
ZNF226	19	44681720	44681720	Missense_Mutation	SNP	A	A	G	rs137990740	c.2305A>G	c.(2305-2307)Aat>Gat	p.N769D
IGFL4	19	46543617	46543617	Missense_Mutation	SNP	G	G	C		c.128C>G	c.(127-129)cCc>cGc	p.P43R
GLTSCR1	19	48185398	48185398	Missense_Mutation	SNP	C	C	G		c.2272C>G	c.(2272-2274)Ccg>Gcg	p.P758A
KCNJ14	19	48965327	48965327	Missense_Mutation	SNP	G	G	A		c.346G>A	c.(346-348)Ggc>Agc	p.G116S
NUCB1	19	49404088	49404088	Missense_Mutation	SNP	T	T	C	rs11544985	c.35T>C	c.(34-36)cTg>cCg	p.L12P
CGB2	19	49536390	49536390	Missense_Mutation	SNP	C	C	A		c.404C>A	c.(403-405)gCc>gAc	p.A135D
FUZ	19	50314914	50314914	Missense_Mutation	SNP	C	C	T		c.361G>A	c.(361-363)Gtg>Atg	p.V121M
LRRC4B	19	51052082	51052082	Missense_Mutation	SNP	C	C	T		c.14G>A	c.(13-15)cGc>cAc	p.R5H
SIGLEC8	19	51958692	51958692	Missense_Mutation	SNP	G	G	A		c.1031C>T	c.(1030-1032)tCc>tTc	p.S344F
ZNF649	19	52394784	52394784	Missense_Mutation	SNP	C	C	T		c.605G>A	c.(604-606)gGa>gAa	p.G202E
ZNF610	19	52869259	52869259	Missense_Mutation	SNP	G	G	T		c.499G>T	c.(499-501)Ggt>Tgt	p.G167C
ZNF677	19	53740485	53740485	Missense_Mutation	SNP	G	G	A	rs140137479	c.1495C>T	c.(1495-1497)Cgt>Tgt	p.R499C
LILRB3	19	54726630	54726630	Missense_Mutation	SNP	C	C	T		c.59G>A	c.(58-60)cGc>cAc	p.R20H
LILRA6	19	54745550	54745550	Missense_Mutation	SNP	G	G	T	rs71257443	c.560C>A	c.(559-561)aCc>aAc	p.T187N
LILRA6	19	54745682	54745682	Missense_Mutation	SNP	C	C	T	rs111666280	c.428G>A	c.(427-429)cGa>cAa	p.R143Q
LILRA6	19	54746380	54746380	Missense_Mutation	SNP	C	C	T	rs150628522	c.61G>A	c.(61-63)Gtg>Atg	p.V21M
KIR3DL3	19	55237603	55237603	Missense_Mutation	SNP	G	G	A	rs113988102	c.155G>A	c.(154-156)cGt>cAt	p.R52H
KIR3DL2	19	55367311	55367311	Missense_Mutation	SNP	G	G	A	rs113800142	c.893G>A	c.(892-894)cGt>cAt	p.R298H
ZNF628	19	55993876	55993876	Missense_Mutation	SNP	T	T	C	rs10423355	c.1316T>C	c.(1315-1317)gTc>gCc	p.V439A
RFPL4AL1	19	56283289	56283289	Missense_Mutation	SNP	A	A	G		c.119A>G	c.(118-120)aAg>aGg	p.K40R
NKX2-2	20	21492733	21492733	Missense_Mutation	SNP	G	G	A		c.650C>T	c.(649-651)gCg>gTg	p.A217V
FRG1B	20	29623223	29623223	Missense_Mutation	SNP	T	T	C	rs10439604	c.35T>C	c.(34-36)gTc>gCc	p.V12A
FRG1B	20	29632662	29632662	Missense_Mutation	SNP	G	G	C	rs1803594	c.477G>C	c.(475-477)gaG>gaC	p.E159D
CDK5RAP1	20	31984683	31984683	Missense_Mutation	SNP	G	G	A		c.188C>T	c.(187-189)cCg>cTg	p.P63L
KCNQ2	20	62038364	62038364	Missense_Mutation	SNP	G	G	A		c.2252C>T	c.(2251-2253)tCg>tTg	p.S751L
PRDM15	21	43240465	43240465	Missense_Mutation	SNP	T	T	A		c.2297A>T	c.(2296-2298)aAg>aTg	p.K766M
TRPM2	21	45815403	45815403	Missense_Mutation	SNP	G	G	A		c.1901G>A	c.(1900-1902)cGt>cAt	p.R634H
CECR6	22	17600420	17600420	Missense_Mutation	SNP	C	C	A		c.1598G>T	c.(1597-1599)gGc>gTc	p.G533V
AC008132.13	22	18834830	18834830	Missense_Mutation	SNP	C	C	T		c.386C>T	c.(385-387)aCg>aTg	p.T129M
PRODH	22	18901004	18901004	Missense_Mutation	SNP	C	C	T		c.1562G>A	c.(1561-1563)cGg>cAg	p.R521Q
FAM230A	22	20710637	20710637	Missense_Mutation	SNP	G	G	C		c.2369G>C	c.(2368-2370)cGa>cCa	p.R790P
SCARF2	22	20779946	20779946	Missense_Mutation	SNP	C	C	G	rs70944210|rs759612	c.2317G>C	c.(2317-2319)Gtg>Ctg	p.V773L
SCARF2	22	20779947	20779947	Missense_Mutation	SNP	G	G	C	rs70944210|rs759611	c.2316C>G	c.(2314-2316)gaC>gaG	p.D772E
PI4KA	22	21154027	21154027	Missense_Mutation	SNP	G	G	C		c.1752C>G	c.(1750-1752)gaC>gaG	p.D584E
GGT2	22	21562464	21562464	Missense_Mutation	SNP	G	G	A		c.1673C>T	c.(1672-1674)tCg>tTg	p.S558L
GGT2	22	21567434	21567434	Missense_Mutation	SNP	G	G	A		c.940C>T	c.(940-942)Cac>Tac	p.H314Y
RIMBP3B	22	21742598	21742598	Missense_Mutation	SNP	G	G	A		c.4451G>A	c.(4450-4452)aGg>aAg	p.R1484K
BCR	22	23596073	23596073	Missense_Mutation	SNP	T	T	C	rs113693210	c.1367T>C	c.(1366-1368)aTt>aCt	p.I456T
SUSD2	22	24579177	24579177	Missense_Mutation	SNP	G	G	T		c.229G>T	c.(229-231)Gac>Tac	p.D77Y
GGT5	22	24622731	24622731	Missense_Mutation	SNP	G	G	C		c.906C>G	c.(904-906)ttC>ttG	p.F302L
LIMK2	22	31674408	31674408	Missense_Mutation	SNP	C	C	T		c.1898C>T	c.(1897-1899)aCc>aTc	p.T633I
SLC5A1	22	32487659	32487659	Missense_Mutation	SNP	T	T	C		c.1190T>C	c.(1189-1191)aTc>aCc	p.I397T
RBFOX2	22	36424450	36424450	Missense_Mutation	SNP	A	A	C	rs9607299	c.24T>G	c.(22-24)caT>caG	p.H8Q
CSDC2	22	41970768	41970768	Missense_Mutation	SNP	G	G	A		c.331G>A	c.(331-333)Gac>Aac	p.D111N
TTLL12	22	43572339	43572339	Missense_Mutation	SNP	C	C	T		c.904G>A	c.(904-906)Ggc>Agc	p.G302S
PPP6R2	22	50878463	50878463	Missense_Mutation	SNP	G	G	A		c.2281G>A	c.(2281-2283)Ggc>Agc	p.G761S
DHRSX	X	2139200	2139200	Missense_Mutation	SNP	T	T	C		c.875A>G	c.(874-876)cAt>cGt	p.H292R
ARSF	X	3007602	3007602	Missense_Mutation	SNP	C	C	A		c.896C>A	c.(895-897)aCg>aAg	p.T299K
SHROOM2	X	9912936	9912936	Missense_Mutation	SNP	G	G	A	rs146420450	c.4567G>A	c.(4567-4569)Gct>Act	p.A1523T
KLHL34	X	21674552	21674552	Missense_Mutation	SNP	C	C	T		c.1355G>A	c.(1354-1356)cGc>cAc	p.R452H
DCAF8L1	X	27999352	27999352	Missense_Mutation	SNP	C	C	G		c.100G>C	c.(100-102)Gcg>Ccg	p.A34P
SERPINA7	X	105279276	105279276	Missense_Mutation	SNP	C	C	T		c.723G>A	c.(721-723)atG>atA	p.M241I
LUZP4	X	114541176	114541176	Missense_Mutation	SNP	G	G	A		c.749G>A	c.(748-750)aGa>aAa	p.R250K
BCORL1	X	129185884	129185884	Missense_Mutation	SNP	C	C	A		c.4746C>A	c.(4744-4746)agC>agA	p.S1582R
BRS3	X	135572459	135572459	Missense_Mutation	SNP	A	A	G		c.602A>G	c.(601-603)gAa>gGa	p.E201G
RBMX	X	135956342	135956342	Missense_Mutation	SNP	C	C	G	rs72615484	c.1135G>C	c.(1135-1137)Gga>Cga	p.G379R
OPN1MW	X	153455671	153455671	Missense_Mutation	SNP	G	G	T	rs139489266	c.538G>T	c.(538-540)Gct>Tct	p.A180S
MT-ND2	M	4769	4769	Missense_Mutation	SNP	A	A	G		c.300A>G	c.(298-300)atA>atG	p.I100M
MT-ATP6	M	8860	8860	Missense_Mutation	SNP	A	A	G		c.334A>G	c.(334-336)Aca>Gca	p.T112A
MT-CO3	M	9966	9966	Missense_Mutation	SNP	G	G	A		c.760G>A	c.(760-762)Gtc>Atc	p.V254I
MT-ND6	M	14319	14319	Missense_Mutation	SNP	T	T	C		c.355A>G	c.(355-357)Aat>Gat	p.N119D
MT-CYB	M	15048	15048	Missense_Mutation	SNP	G	G	A		c.302G>A	c.(301-303)gGc>gAc	p.G101D
MT-CYB	M	15326	15326	Missense_Mutation	SNP	A	A	G		c.580A>G	c.(580-582)Aca>Gca	p.T194A
MT-CYB	M	15380	15380	Missense_Mutation	SNP	A	A	G		c.634A>G	c.(634-636)Acc>Gcc	p.T212A

## Sheet: SuppTableS3
Table S3: The complete list of variants in the non-coding regions in these cell lines models
Hugo_Symbol	Entrez_Gene_Id	Chromosome	Start_position	End_position	Variant_Classification	Variant_Type	Reference_Allele	Tumor_Seq_Allele1	Tumor_Seq_Allele2	dbSNP_RS	Other_Transcripts	Refseq_mRNA_Id
LINC00339	29092	1	22353836	22353839	lincRNA	DEL	TCTA	TCTA	-	rs3835733		NR_023918.1|NR_023919.1
LINC00339	29092	1	22354538	22354538	lincRNA	SNP	C	C	A	rs80173514		NR_023918.1|NR_023919.1
RP4-781K5.4	0	1	234785247	234785253	lincRNA	DEL	GATAGAT	GATAGAT	-	rs5781794|rs67704557|rs150233012|rs66671763|rs150693565
LINC00309	150992	2	64414728	64414729	lincRNA	INS	-	-	A	rs56104470|rs5831680|rs11436450|rs146208129|rs67861671	AC074289.1_ENST00000438115.2_RNA	NR_033837.1
LINC00152	112597	2	87756863	87756863	lincRNA	SNP	C	C	T			NR_015395.1
LINC00152	112597	2	87759561	87759561	lincRNA	SNP	G	G	A			NR_015395.1
LINC00152	112597	2	87772696	87772696	lincRNA	SNP	C	C	T			NR_015395.1
LINC00152	112597	2	87773568	87773568	lincRNA	SNP	C	C	A			NR_015395.1
LINC00152	112597	2	87773616	87773616	lincRNA	SNP	G	G	A	rs148305832		NR_015395.1
LINC00152	112597	2	87774840	87774851	lincRNA	DEL	GTGTGTGTGTGT	GTGTGTGTGTGT	-	rs72095022|rs72006532|rs72398301|rs72267423|rs71733902|rs66731680|rs72294204|rs71914737|rs72170317|rs67804257|rs10533181|rs72514655		NR_015395.1
LINC00152	112597	2	87781973	87781974	lincRNA	DEL	CA	CA	-			NR_015395.1
LINC00152	112597	2	87793241	87793241	lincRNA	SNP	C	C	T	rs7590954		NR_015395.1
LINC00152	112597	2	87797221	87797221	lincRNA	SNP	A	A	G			NR_015395.1
LINC00152	112597	2	87800724	87800724	lincRNA	SNP	G	G	A			NR_015395.1
LINC00152	112597	2	87810149	87810150	lincRNA	INS	-	-	TTTATTTA			NR_015395.1
LINC00152	112597	2	87810149	87810150	lincRNA	INS	-	-	TTTATTTATTTA			NR_015395.1
LINC00152	112597	2	87810984	87810984	lincRNA	SNP	C	C	T			NR_015395.1
LINC00152	112597	2	87812985	87812985	lincRNA	DEL	C	C	-			NR_015395.1
LINC00152	112597	2	87813465	87813465	lincRNA	SNP	G	G	T			NR_015395.1
LINC00152	112597	2	87813870	87813873	lincRNA	DEL	TCTT	TCTT	-			NR_015395.1
LINC00152	112597	2	87814736	87814736	lincRNA	SNP	C	C	T			NR_015395.1
LINC00152	112597	2	87814833	87814833	lincRNA	DEL	T	T	-			NR_015395.1
LINC00152	112597	2	87817347	87817347	lincRNA	SNP	C	C	T			NR_015395.1
LINC00152	112597	2	87819625	87819625	lincRNA	DEL	T	T	-			NR_015395.1
LINC00152	112597	2	87819630	87819630	lincRNA	SNP	A	A	C			NR_015395.1
LINC00152	112597	2	87826091	87826091	lincRNA	SNP	G	G	C			NR_015395.1
LINC00152	112597	2	87827221	87827221	lincRNA	SNP	T	T	C	rs7600010		NR_015395.1
LINC00152	112597	2	87828374	87828374	lincRNA	SNP	T	T	C			NR_015395.1
LINC00152	112597	2	87835854	87835854	lincRNA	SNP	G	G	A			NR_015395.1
LINC00152	112597	2	87836928	87836929	lincRNA	DEL	TG	TG	-	rs113990826		NR_015395.1
LINC00152	112597	2	87840710	87840710	lincRNA	SNP	G	G	A			NR_015395.1
LINC00152	112597	2	87844394	87844394	lincRNA	SNP	C	C	T			NR_015395.1
LINC00152	112597	2	87845480	87845481	lincRNA	INS	-	-	ATATATCCTGGTGATGAATT			NR_015395.1
LINC00152	112597	2	87845607	87845607	lincRNA	SNP	T	T	G			NR_015395.1
LINC00152	112597	2	87845963	87845963	lincRNA	DEL	T	T	-			NR_015395.1
LINC00152	112597	2	87846465	87846465	lincRNA	SNP	T	T	C			NR_015395.1
LINC00152	112597	2	87847618	87847618	lincRNA	SNP	A	A	G			NR_015395.1
LINC00152	112597	2	87847675	87847675	lincRNA	SNP	C	C	T			NR_015395.1
LINC00152	112597	2	87848359	87848360	lincRNA	INS	-	-	TG	rs139791540		NR_015395.1
LINC00152	112597	2	87850675	87850676	lincRNA	INS	-	-	A	rs56046555		NR_015395.1
LINC00152	112597	2	87850685	87850688	lincRNA	DEL	AAAG	AAAG	-	rs72847732		NR_015395.1
LINC00152	112597	2	87851142	87851142	lincRNA	SNP	G	G	A			NR_015395.1
LINC00152	112597	2	87853027	87853029	lincRNA	DEL	ATG	ATG	-	rs72518640|rs72243669|rs72310616|rs72408662|rs113682846		NR_015395.1
LINC00152	112597	2	87854301	87854301	lincRNA	SNP	G	G	A			NR_015395.1
LINC00152	112597	2	87857098	87857098	lincRNA	SNP	A	A	C			NR_015395.1
LINC00152	112597	2	87857331	87857332	lincRNA	INS	-	-	A			NR_015395.1
LINC00152	112597	2	87857457	87857457	lincRNA	SNP	T	T	C			NR_015395.1
LINC00152	112597	2	87858686	87858691	lincRNA	DEL	ACACAC	ACACAC	-			NR_015395.1
LINC00152	112597	2	87860224	87860224	lincRNA	SNP	C	C	T			NR_015395.1
LINC00152	112597	2	87864313	87864313	lincRNA	SNP	T	T	C			NR_015395.1
LINC00152	112597	2	87865184	87865184	lincRNA	DEL	T	T	-			NR_015395.1
LINC00152	112597	2	87865329	87865329	lincRNA	SNP	G	G	A			NR_015395.1
LINC00152	112597	2	87870695	87870695	lincRNA	SNP	C	C	T			NR_015395.1
LINC00152	112597	2	87871598	87871598	lincRNA	SNP	G	G	C			NR_015395.1
LINC00152	112597	2	87878574	87878574	lincRNA	SNP	G	G	A			NR_015395.1
LINC00152	112597	2	87880473	87880481	lincRNA	DEL	CTGTGCAGC	CTGTGCAGC	-	rs146535883		NR_015395.1
LINC00152	112597	2	87880671	87880671	lincRNA	SNP	C	C	T	rs62139175		NR_015395.1
LINC00152	112597	2	87882335	87882335	lincRNA	SNP	T	T	C	rs146959936		NR_015395.1
GACAT1	0	2	108372508	108372508	lincRNA	DEL	T	T	-	rs11287697|rs11331170|rs10718409|rs141003000
GACAT1	0	2	108374195	108374196	lincRNA	INS	-	-	A	rs147264820
GACAT1	0	2	108401620	108401620	lincRNA	SNP	A	A	G
GACAT1	0	2	108404679	108404679	lincRNA	SNP	T	T	A	rs111367284
GACAT1	0	2	108412757	108412767	lincRNA	DEL	GCAGTGCACCA	GCAGTGCACCA	-
GACAT1	0	2	108412891	108412895	lincRNA	DEL	AAAAT	AAAAT	-	rs111249185|rs71381930|rs58208049
GACAT1	0	2	108420828	108420832	lincRNA	DEL	TTGTT	TTGTT	-
GACAT1	0	2	108420818	108420832	lincRNA	DEL	TTGTTTTGTTTTGTT	TTGTTTTGTTTTGTT	-	rs67126061
GACAT1	0	2	108425165	108425165	lincRNA	SNP	T	T	C
GACAT1	0	2	108425337	108425338	lincRNA	INS	-	-	A
RP11-19E11.1	0	2	119592581	119592581	lincRNA	DEL	A	A	-	rs67568010|rs11326637
AC073284.4	0	2	216140635	216140636	lincRNA	INS	-	-	ACACACAC	rs139942140|rs58903634
AC073284.4	0	2	216140634	216140635	lincRNA	DEL	AC	AC	-	rs71897198|rs139942140|rs58903634
AC073284.4	0	2	216142004	216142004	lincRNA	SNP	T	T	C	rs7582074
LUCAT1	100505994	5	90609504	90609504	lincRNA	SNP	G	G	T		RP11-213H15.4_ENST00000607854.1_lincRNA
LINC00518	221718	6	10432964	10432964	lincRNA	DEL	T	T	-	rs115052405|rs70991006|rs147635430|rs113279574		NR_027793.1
LINC00518	221718	6	10434045	10434045	lincRNA	SNP	C	C	G			NR_027793.1
LINC00473	90632	6	166400004	166400005	lincRNA	DEL	TC	TC	-	rs72071254|rs71872056|rs71882508|rs60542328|rs72180417
LINC00473	90632	6	166400002	166400005	lincRNA	DEL	TCTC	TCTC	-	rs72180417|rs71872056|rs72104868|rs72071254|rs71882508|rs55892857|rs60542328
PSMG3-AS1	114796	7	1611225	1611226	lincRNA	INS	-	-	T	rs149970633|rs146761264|rs71794457|rs60495879|rs113750828|rs142434267|rs148770897|rs35151849		NR_027328.1|NR_027329.1
PSMG3-AS1	114796	7	1617430	1617430	lincRNA	SNP	A	A	G	rs62436903		NR_027328.1|NR_027329.1
PSMG3-AS1	114796	7	1622952	1622966	lincRNA	DEL	TGGTGTGGATTCCCG	TGGTGTGGATTCCCG	-			NR_027328.1|NR_027329.1
CASC9	101805492	8	76143243	76143247	lincRNA	DEL	TAAAG	TAAAG	-	rs142322482|rs111328790		NR_103848.1
CASC9	101805492	8	76144799	76144799	lincRNA	DEL	G	G	-	rs79449217|rs56328501|rs34367696		NR_103848.1
CASC9	101805492	8	76145827	76145828	lincRNA	DEL	TA	TA	-	rs74647350		NR_103848.1
CASC9	101805492	8	76152458	76152459	lincRNA	INS	-	-	T	rs59340361|rs67288096|rs35690010|rs146636674		NR_103848.1
CASC9	101805492	8	76176023	76176024	lincRNA	INS	-	-	TG			NR_103848.1
CASC9	101805492	8	76176103	76176104	lincRNA	DEL	TA	TA	-	rs60059946		NR_103848.1
CASC9	101805492	8	76185730	76185730	lincRNA	SNP	A	A	C			NR_103848.1
CASC9	101805492	8	76189595	76189595	lincRNA	DEL	T	T	-	rs76378720|rs35874974		NR_103848.1
LINC00704	100216001	10	4695570	4695570	lincRNA	SNP	A	A	G			NR_024475.1
LINC00704	100216001	10	4696746	4696746	lincRNA	DEL	T	T	-	rs11326893|rs78648174|rs66684652|rs67152923		NR_024475.1
LINC00704	100216001	10	4716662	4716663	lincRNA	DEL	AA	AA	-	rs3069729|rs10522142|rs72507151		NR_024475.1
LINC00959	387723	10	131867881	131867881	lincRNA	DEL	T	T	-	rs34094262|rs78136024
LINC00959	387723	10	131868123	131868123	lincRNA	DEL	T	T	-	rs148853649|rs35594121|rs76257036|rs79169385
LINC00959	387723	10	131882584	131882584	lincRNA	DEL	A	A	-	rs74330714|rs71007588
LINC00959	387723	10	131882916	131882917	lincRNA	DEL	AC	AC	-	rs113230949|rs56725445
LINC00959	387723	10	131884689	131884689	lincRNA	SNP	G	G	T
LINC00959	387723	10	131893997	131893997	lincRNA	DEL	A	A	-	rs146531593|rs141106669
LINC00959	387723	10	131894530	131894530	lincRNA	SNP	G	G	A	rs2477966
LINC00959	387723	10	131895114	131895115	lincRNA	INS	-	-	A	rs71007592
LINC00959	387723	10	131900128	131900128	lincRNA	SNP	C	C	A	rs57922540|rs2764368
LINC00959	387723	10	131900129	131900129	lincRNA	SNP	C	C	A	rs57922540|rs2764367
LINC00959	387723	10	131900539	131900541	lincRNA	DEL	TTC	TTC	-	rs137995063|rs67170895
LINC00959	387723	10	131901255	131901255	lincRNA	DEL	A	A	-	rs11017080|rs113445013|rs57106676
MALAT1	378938	11	65273569	65273569	lincRNA	DEL	A	A	-	rs11367099		NR_002819.2
SOX21-AS1	100507533	13	95366861	95366868	lincRNA	DEL	CACACACA	CACACACA	-	rs112970377|rs72333205|rs10583736|rs6145187|rs144594033|rs71719131		NR_046514.1
PTCSC3	100886964	14	36637278	36637278	lincRNA	SNP	G	G	A			NR_049735.2
LINC00617	0	14	96346044	96346045	lincRNA	INS	-	-	TT	rs112002523|rs148840114|rs67727497|rs55911033		NR_038861.1
LINC00617	0	14	96348604	96348605	lincRNA	DEL	AT	AT	-	rs34506731|rs146167051		NR_038861.1
LINC00052	145978	15	88121520	88121523	lincRNA	DEL	TCTC	TCTC	-		RP11-648K4.2_ENST00000560439.1_lincRNA	NR_026869.1
FENDRR	400550	16	86513077	86513077	lincRNA	DEL	A	A	-	rs71388048|rs34350251		NR_033925.1
FENDRR	400550	16	86513684	86513685	lincRNA	DEL	CA	CA	-	rs3049495|rs72287109|rs71798320|rs67604667		NR_033925.1
FENDRR	400550	16	86515725	86515725	lincRNA	SNP	C	C	A			NR_033925.1
FENDRR	400550	16	86516752	86516753	lincRNA	DEL	TT	TT	-	rs113937129|rs10571621|rs57991118|rs67863884|rs71734112|rs71947437|rs72529929|rs2353718|rs10533312|rs10617439|rs55884054		NR_033925.1
FENDRR	400550	16	86524157	86524157	lincRNA	SNP	T	T	A	rs12918742		NR_033925.1
FENDRR	400550	16	86525122	86525122	lincRNA	SNP	C	C	A			NR_033925.1
FENDRR	400550	16	86526187	86526207	lincRNA	DEL	TGACAGTGGTGGTGATGAAGA	TGACAGTGGTGGTGATGAAGA	-	rs12448938|rs11276091|rs11271644|rs59823809		NR_033925.1
FENDRR	400550	16	86526207	86526207	lincRNA	SNP	A	A	G	rs12448938|rs11271644|rs59823809		NR_033925.1
FENDRR	400550	16	86527216	86527216	lincRNA	DEL	C	C	-	rs71388049		NR_033925.1
FENDRR	400550	16	86530368	86530369	lincRNA	INS	-	-	A	rs71853854|rs76888887|rs144627037		NR_033925.1
FENDRR	400550	16	86535404	86535404	lincRNA	DEL	T	T	-	rs77850921|rs67882605|rs34500778		NR_033925.1
FENDRR	400550	16	86537441	86537445	lincRNA	DEL	TTTTC	TTTTC	-	rs3074019		NR_033925.1
FENDRR	400550	16	86539351	86539351	lincRNA	SNP	G	G	T			NR_033925.1
FENDRR	400550	16	86539565	86539565	lincRNA	SNP	A	A	C	rs35278447|rs112749848		NR_033925.1
FENDRR	400550	16	86539846	86539853	lincRNA	DEL	AAGAAACT	AAGAAACT	-			NR_033925.1
LINC00511	400619	17	70596583	70596584	lincRNA	INS	-	-	TTTTTGTTTTTG	rs56103822|rs35145733		NR_033876.1
LINC00511	400619	17	70603163	70603163	lincRNA	DEL	A	A	-	rs11312635|rs34544006|rs77711062		NR_033876.1
LINC00511	400619	17	70608320	70608320	lincRNA	DEL	A	A	-	rs71152199		NR_033876.1
LINC00511	400619	17	70608481	70608485	lincRNA	DEL	CAAAA	CAAAA	-	rs111733742|rs56408005|rs72435170|rs139975401		NR_033876.1
LINC00511	400619	17	70609090	70609090	lincRNA	DEL	T	T	-	rs142525761		NR_033876.1
LINC00511	400619	17	70617240	70617240	lincRNA	SNP	T	T	G			NR_033876.1
LINC00667	339290	18	5243300	5243301	lincRNA	INS	-	-	A	rs56779886|rs72258383|rs66894410|rs71368777|rs139965614|rs71903079|rs10662496		NR_015389.1
LINC00668	400643	18	6926563	6926564	lincRNA	INS	-	-	A	rs71757688|rs72077100|rs34603553|rs138886325|rs58762033|rs71370583|rs35679628|rs35951181|rs10675799|rs71932100|rs148917115
LINC00668	400643	18	6927801	6927801	lincRNA	SNP	G	G	T	rs68128725|rs55970426|rs56227751
LINC00668	400643	18	6927994	6927994	lincRNA	DEL	C	C	-	rs34524094
LINC-ROR	100885779	18	54722897	54722897	lincRNA	DEL	G	G	-	rs11334455|rs35469987		NR_048536.1
LINC-ROR	100885779	18	54732090	54732091	lincRNA	INS	-	-	T	rs56059637|rs66822241		NR_048536.1
LINC-ROR	100885779	18	54733099	54733099	lincRNA	SNP	A	A	G	rs36014685		NR_048536.1
LINC-ROR	100885779	18	54735316	54735316	lincRNA	DEL	C	C	-	rs57128119|rs75248829|rs74859160		NR_048536.1
TINCR	257000	19	5564526	5564526	lincRNA	DEL	T	T	-	rs35974274|rs112164487		NR_027064.1
LINC00665	100506930	19	36815899	36815899	lincRNA	SNP	T	T	C	rs2918359
LINC00665	100506930	19	36819545	36819546	lincRNA	INS	-	-	TTT	rs34877170|rs2918370
MIAT	440823	22	27057927	27057927	lincRNA	SNP	C	C	T	rs9608516|rs66908083|rs71739039		NR_033320.1
MIAT	440823	22	27058766	27058766	lincRNA	SNP	G	G	A			NR_033320.1
MIAT	440823	22	27061212	27061223	lincRNA	DEL	AAAGAAAGAAAG	AAAGAAAGAAAG	-	rs71694769|rs67195212|rs67288202|rs7291962|rs71718986|rs71716648|rs66509619		NR_033320.1
MIAT	440823	22	27063302	27063303	lincRNA	INS	-	-	GT	rs72363083|rs147322484		NR_033320.1
MIAT	440823	22	27063297	27063302	lincRNA	DEL	GTGTGT	GTGTGT	-	rs61442362|rs147322484|rs72218177|rs71743114|rs72363083		NR_033320.1
TSIX	9383	X	73014133	73014142	lincRNA	DEL	AAGGGAAGGT	AAGGGAAGGT	-	rs28421551|rs4892800|rs66490710|rs57138325		NR_003255.2

## Sheet: SuppTableS4
Table S4: Weights of mutational signatures from deconstructSig in cell lines
	Signature.1A	Signature.1B	Signature.2	Signature.3	Signature.4	Signature.5	Signature.6	Signature.7	Signature.8	Signature.9	Signature.10	Signature.11	Signature.12	Signature.13	Signature.14	Signature.15	Signature.16	Signature.17	Signature.18	Signature.19	Signature.20	Signature.21	Signature.R1	Signature.R2	Signature.R3	Signature.U1	Signature.U2
MCF7	0.253375	0	0	0.303124	0	0	0.177435	0.0611526	0	0	0	0	0	0	0	0	0	0	0	0	0	0	0	0	0.0786875	0.0851182	0
MDA_MB_231	0.182386	0.060213	0	0.224161	0	0	0.19083	0	0	0	0	0	0	0.0735504	0	0	0	0	0	0	0	0	0	0	0.0837773	0	0
MDA_MB_468	0.268705	0.0725279	0	0.271935	0	0	0.162296	0	0	0	0	0	0	0	0	0	0	0	0	0	0	0	0	0	0	0.0957151	0
SKBR3	0.149637	0.138698	0	0.193765	0	0	0.257272	0	0	0	0	0	0	0.171976	0	0	0	0	0	0	0	0	0	0	0	0	0
T47D	0.218488	0	0	0.238525	0	0	0.232912	0	0	0	0	0	0	0	0	0	0	0	0	0	0	0	0	0	0.0842212	0.0688211	0
MCF10A	0.208996	0	0	0.223334	0	0	0.241503	0	0	0	0	0	0	0	0	0	0	0	0	0	0	0	0	0	0.105078	0.0887967	0

## Sheet: SuppTableS5
Table S5: List of structural variants identified in the cell line models
CellLine	SV_start				SV_end
T47D	chr1	28515547	28515548	PTAFR (-11849), DNAJC8 (+43988)	chr19	24027604	24027605	ZNF726 (-70087), RPSAP58 (+81789)
MDAMB468	chr1	28515547	28515548	PTAFR (-11849), DNAJC8 (+43988)	chr19	24027609	24027610	ZNF726 (-70082), RPSAP58 (+81794)
MCF7	chr1	28515553	28515554	PTAFR (-11855), DNAJC8 (+43982)	chr19	24027609	24027610	ZNF726 (-70082), RPSAP58 (+81794)
MDAMB231	chr1	28515556	28515557	PTAFR (-11858), DNAJC8 (+43979)	chr19	24027609	24027610	ZNF726 (-70082), RPSAP58 (+81794)
MCF7	chr1	33516466	33516467	ADC (-30247), AK2 (-13874)	chr7	24448369	24448370	MPP6 (-164715), NPY (+124563)
MDAMB231	chr1	38241465	38241466	MANEAL (-18008), EPHA10 (-10728)	chr19	11421806	11421807	TSPAN16 (+14983), RAB3D (+28537)
SKBR3	chr1	38241504	38241505	MANEAL (-17969), EPHA10 (-10767)	chr19	11421776	11421777	TSPAN16 (+14953), RAB3D (+28567)
MDAMB468	chr1	38241518	38241519	MANEAL (-17955), EPHA10 (-10781)	chr19	11421804	11421805	TSPAN16 (+14981), RAB3D (+28539)
MDAMB468	chr1	67452650	67452651	MIER1 (+62009), SLC35D1 (+67131)	chr16	77788588	77788589	VAT1L (-33838), NUDT7 (+32178)
MDAMB468	chr1	67453388	67453389	MIER1 (+62747), SLC35D1 (+66393)	chr16	77788948	77788949	VAT1L (-33478), NUDT7 (+32538)
MDAMB231	chr1	88972704	88972705	PKN2 (-177200)	chr17	32064499	32064500	CCL2 (-517804), ASIC2 (-444494)
SKBR3	chr1	88972706	88972707	PKN2 (-177198)	chr17	32064499	32064500	CCL2 (-517804), ASIC2 (-444494)
MCF7	chr1	88972710	88972711	PKN2 (-177194)	chr17	32064499	32064500	CCL2 (-517804), ASIC2 (-444494)
T47D	chr1	106735776	106735777	PRMT6 (-863524)	chr3	63933292	63933293	PSMD6 (+75943), ATXN7 (+83060)
MCF7	chr1	106735794	106735795	PRMT6 (-863506)	chr3	63933247	63933248	PSMD6 (+75988), ATXN7 (+83015)
MCF7	chr1	106803196	106803197	PRMT6 (-796104)	chr17	58834155	58834156	TBX2 (-643101), BCAS3 (+78906)
MCF7	chr1	106832427	106832428	PRMT6 (-766873)	chr20	55798264	55798265	BMP7 (+43419), TFAP2C (+593907)
MCF7	chr1	107073768	107073769	PRMT6 (-525532)	chr20	46134679	46134680	NCOA3 (+4009), SULF2 (+280650)
T47D	chr1	107073768	107073769	PRMT6 (-525532)	chr20	46134821	46134822	NCOA3 (+4151), SULF2 (+280508)
MCF7	chr1	107244068	107244069	PRMT6 (-355232)	chr17	59507267	59507268	TBX4 (-26539), TBX2 (+30011)
MCF7	chr1	107524829	107524830	PRMT6 (-74471)	chr17	59891932	59891933	NACA2 (-223370), BRIP1 (+48949)
MCF7	chr1	107633924	107633925	NTNG1 (-49517), PRMT6 (+34624)	chr20	45799633	45799634	ZMYND8 (+185780), EYA2 (+276371)
MCF7	chr1	107691461	107691462	NTNG1 (+8020), VAV3 (+816304)	chr20	55837438	55837439	BMP7 (+4245), TFAP2C (+633081)
MCF7	chr1	107691788	107691789	NTNG1 (+8347), VAV3 (+815977)	chr20	55837012	55837013	BMP7 (+4671), TFAP2C (+632655)
MCF7	chr1	107930672	107930673	NTNG1 (+247231), VAV3 (+577093)	chr17	58851224	58851225	TBX2 (-626032), BCAS3 (+95975)
T47D	chr1	107930674	107930675	NTNG1 (+247233), VAV3 (+577091)	chr17	58851281	58851282	TBX2 (-625975), BCAS3 (+96032)
MCF7	chr1	108114387	108114388	VAV3 (+393378), NTNG1 (+430946)	chr20	49745956	49745957	KCNG1 (-106291), NFATC2 (+413301)
MCF7	chr1	108119522	108119523	VAV3 (+388243), NTNG1 (+436081)	chr20	52030135	52030136	ZNF217 (+180242), TSHZ2 (+441190)
T47D	chr1	108649449	108649450	VAV3 (-141684), SLC25A24 (+93530)	chr20	46042787	46042788	NCOA3 (-87883), ZMYND8 (-57374)
MCF7	chr1	108649453	108649454	VAV3 (-141688), SLC25A24 (+93526)	chr20	46042776	46042777	NCOA3 (-87894), ZMYND8 (-57363)
MCF7	chr1	108649735	108649736	VAV3 (-141970), SLC25A24 (+93244)	chr17	58652652	58652653	APPBP2 (-49073), PPM1D (-24891)
MCF7	chr1	109495119	109495120	CLCC1 (+10991), GPSM2 (+77148)	chr3	110413101	110413102	PVRL3 (-377488)
MDAMB468	chr1	109495147	109495148	CLCC1 (+10963), GPSM2 (+77176)	chr3	110413096	110413097	PVRL3 (-377493)
SKBR3	chr1	109495160	109495161	CLCC1 (+10950), GPSM2 (+77189)	chr3	110413107	110413108	PVRL3 (-377482)
T47D	chr1	112365712	112365713	DDX20 (+67786), KCND3 (+166064)	chr17	57040217	57040218	TRIM37 (+143864), PPM1E (+206988)
MCF7	chr1	112365806	112365807	DDX20 (+67880), KCND3 (+165970)	chr17	57040217	57040218	TRIM37 (+143864), PPM1E (+206988)
MCF7	chr1	114328667	114328668	PHTF1 (-26570), RSBN1 (+26430)	chr20	47925563	47925564	ZNFX1 (-30808), KCNB1 (+173620)
MCF7	chr1	114328971	114328972	PHTF1 (-26874), RSBN1 (+26126)	chr20	52048215	52048216	ZNF217 (+162162), TSHZ2 (+459270)
MCF7	chr1	114334474	114334475	PHTF1 (-32377), RSBN1 (+20623)	chr20	50684583	50684584	SALL4 (-265525), ZFP64 (+123941)
MCF7	chr1	114341360	114341361	PHTF1 (-39263), RSBN1 (+13737)	chr3	62638785	62638786	FEZF2 (-279596), CADPS (+222268)
MCF7	chr1	114343979	114343980	PHTF1 (-41882), RSBN1 (+11118)	chr3	64684238	64684239	ADAMTS9 (-10563)
MCF7	chr1	114356585	114356586	RSBN1 (-1488)	chr17	58813029	58813030	TBX2 (-664227), BCAS3 (+57780)
MCF7	chr1	114448559	114448560	AP4B1 (-940), DCLRE1B (+797)	chr3	62716095	62716096	FEZF2 (-356906), CADPS (+144958)
T47D	chr1	114757862	114757863	SYT6 (-61391), TRIM33 (+295918)	chr3	62850722	62850723	FEZF2 (-491533), CADPS (+10331)
MCF7	chr1	114757892	114757893	SYT6 (-61421), TRIM33 (+295888)	chr3	62850722	62850723	FEZF2 (-491533), CADPS (+10331)
MCF7	chr1	114779332	114779333	SYT6 (-82861), TRIM33 (+274448)	chr3	62857219	62857220	FEZF2 (-498030), CADPS (+3834)
MCF7	chr1	114867496	114867497	SYT6 (-171025), TRIM33 (+186284)	chr3	62424867	62424868	FEZF2 (-65678), CADPS (+436186)
MCF7	chr1	115214077	115214078	DENND2C (-1422)	chr20	52469141	52469142	ZNF217 (-258764), BCAS1 (+217991)
T47D	chr1	115232860	115232861	DENND2C (-20205), AMPD1 (+5346)	chr3	63612424	63612425	SNTN (-25919), SYNPR (+348626)
MCF7	chr1	115232862	115232863	DENND2C (-20207), AMPD1 (+5344)	chr3	63612424	63612425	SNTN (-25919), SYNPR (+348626)
MCF7	chr1	115364976	115364977	SIKE1 (-41671), SYCP1 (-32447)	chr20	41076583	41076584	CHD6 (-829451), PTPRT (+741789)
MCF7	chr1	116797446	116797447	ATP1A1 (-119042), SLC22A15 (+278328)	chr20	46714245	46714246	SULF2 (-298916), PREX1 (+730174)
MCF7	chr1	116939494	116939495	ATP1A1 (+23006), CD58 (+174166)	chr20	50679961	50679962	SALL4 (-260903), ZFP64 (+128563)
MCF7	chr1	120260671	120260672	PHGDH (+6162), HMGCS2 (+50845)	chr20	39490248	39490249	MAFB (-172369), TOP1 (-167209)
MCF7	chr1	120387392	120387393	REG4 (-33190), ADAM30 (+51725)	chr20	41307856	41307857	PTPRT (+510516)
MDAMB231	chr1	168025501	168025502	GPR161 (+81034), DCAF6 (+119446)	chr19	24033178	24033179	ZNF726 (-64513), RPSAP58 (+87363)
MDAMB468	chr1	168025511	168025512	GPR161 (+81024), DCAF6 (+119456)	chr19	24033178	24033179	ZNF726 (-64513), RPSAP58 (+87363)
SKBR3	chr1	168421066	168421067	XCL2 (+92168), TBX19 (+170789)	chr8	30105542	30105543	RBPMS (-136484), DCTN6 (+91730)
MCF7	chr1	214813000	214813001	KCNK2 (-443578), CENPF (+36463)	chr20	55683123	55683124	BMP7 (+158560), TFAP2C (+478766)
MCF7	chr1	219772562	219772563	SLC30A10 (+329381), LYPLAL1 (+425377)	chr20	46507651	46507652	SULF2 (-92322), PREX1 (+936768)
T47D	chr10	57776521	57776522	ZWINT (+344514), MTRNR2L5 (+417772)	chr20	54744336	54744337	CBLN4 (-163809), MC3R (-79451)
SKBR3	chr10	80478299	80478300	ZMIZ1 (-350492), RPS24 (+684782)	chr16	61536058	61536059	CDH8 (+534680)
MCF7	chr11	61248677	61248678	PPP1R32 (+86)	chr15	32964327	32964328	GREM1 (-45847), SCG5 (+30451)
MCF7	chr11	61841834	61841835	FTH1 (-106703), INCENP (-49610)	chr14	81786774	81786775	GTF2A1 (-99509), STON2 (+106973)
T47D	chr11	61841834	61841835	FTH1 (-106703), INCENP (-49610)	chr14	81786774	81786775	GTF2A1 (-99509), STON2 (+106973)
MDAMB231	chr11	61841834	61841835	FTH1 (-106703), INCENP (-49610)	chr14	81786774	81786775	GTF2A1 (-99509), STON2 (+106973)
MDAMB468	chr11	61841834	61841835	FTH1 (-106703), INCENP (-49610)	chr14	81786774	81786775	GTF2A1 (-99509), STON2 (+106973)
SKBR3	chr11	61841844	61841845	FTH1 (-106713), INCENP (-49600)	chr14	81786774	81786775	GTF2A1 (-99509), STON2 (+106973)
MDAMB468	chr11	109764415	109764416	ZC3H12C (-199671), C11orf87 (+471570)	chr17	15693407	15693408	ADORA2B (-154823), TBC1D26 (+57817)
T47D	chr12	34017360	34017361	SYT10 (-424607), ALG10 (-157855)	chr13	48856547	48856548	RB1 (-21363), ITM2B (+49254)
MCF7	chr12	34017377	34017378	SYT10 (-424624), ALG10 (-157838)	chr13	48856547	48856548	RB1 (-21363), ITM2B (+49254)
MDAMB468	chr12	56989971	56989972	BAZ2A (+40191), RBMS2 (+74259)	chr15	39994295	39994296	THBS1 (+121002), GPR176 (+218797)
MDAMB468	chr12	56989971	56989972	BAZ2A (+40191), RBMS2 (+74259)	chr15	39994625	39994626	THBS1 (+121332), GPR176 (+218467)
MDAMB231	chr12	56989974	56989975	BAZ2A (+40188), RBMS2 (+74262)	chr15	39994289	39994290	THBS1 (+120996), GPR176 (+218803)
MDAMB231	chr12	56989974	56989975	BAZ2A (+40188), RBMS2 (+74262)	chr15	39994625	39994626	THBS1 (+121332), GPR176 (+218467)
SKBR3	chr12	56989975	56989976	BAZ2A (+40187), RBMS2 (+74263)	chr15	39994246	39994247	THBS1 (+120953), GPR176 (+218846)
SKBR3	chr12	56989975	56989976	BAZ2A (+40187), RBMS2 (+74263)	chr15	39994625	39994626	THBS1 (+121332), GPR176 (+218467)
T47D	chr12	56989977	56989978	BAZ2A (+40185), RBMS2 (+74265)	chr15	39994234	39994235	THBS1 (+120941), GPR176 (+218858)
T47D	chr12	56989977	56989978	BAZ2A (+40185), RBMS2 (+74265)	chr15	39994625	39994626	THBS1 (+121332), GPR176 (+218467)
MCF7	chr12	56989983	56989984	BAZ2A (+40179), RBMS2 (+74271)	chr15	39994294	39994295	THBS1 (+121001), GPR176 (+218798)
MCF7	chr12	56989983	56989984	BAZ2A (+40179), RBMS2 (+74271)	chr15	39994625	39994626	THBS1 (+121332), GPR176 (+218467)
MDAMB231	chr13	63621443	63621444	NONE	chr17	21666627	21666628	UBBP4 (-64067), KCNJ12 (+387119)
MDAMB468	chr13	70385287	70385288	KLHL1 (+297303)	chr16	13147123	13147124	ERCC4 (-866890), SHISA9 (+151647)
SKBR3	chr14	57212515	57212516	OTX2 (+64671), TMEM260 (+166005)	chr17	74808616	74808617	SRSF2 (-75202), MGAT5B (-60112)
MCF7	chr14	106484101	106484102	TMEM121 (+491162)	chr15	22486808	22486809	TUBGCP5 (-346586), OR4N4 (+104427)
SKBR3	chr14	106484101	106484102	TMEM121 (+491162)	chr15	22486808	22486809	TUBGCP5 (-346586), OR4N4 (+104427)
MDAMB231	chr14	106484101	106484102	TMEM121 (+491162)	chr15	22486808	22486809	TUBGCP5 (-346586), OR4N4 (+104427)
MDAMB468	chr14	106484102	106484103	TMEM121 (+491163)	chr15	22486808	22486809	TUBGCP5 (-346586), OR4N4 (+104427)
MCF7	chr15	49741143	49741144	FGF7 (+25851), ATP8B4 (+670275)	chr16	46388334	46388335	SHCBP1 (+267203)
MCF7	chr17	56703299	56703300	SEPT4 (-85121), TEX14 (+66084)	chr20	41003197	41003198	CHD6 (-756065), PTPRT (+815175)
MCF7	chr17	58821908	58821909	TBX2 (-655348), BCAS3 (+66659)	chr20	52631745	52631746	ZNF217 (-421368), BCAS1 (+55387)
T47D	chr17	58821913	58821914	TBX2 (-655343), BCAS3 (+66664)	chr20	52631820	52631821	ZNF217 (-421443), BCAS1 (+55312)
T47D	chr17	59287906	59287907	TBX2 (-189350), BCAS3 (+532657)	chr20	58845400	58845401	CDH4 (-982081), CDH26 (+311919)
MCF7	chr17	59288010	59288011	TBX2 (-189246), BCAS3 (+532761)	chr20	58845399	58845400	CDH4 (-982082), CDH26 (+311918)
T47D	chr17	59474211	59474212	TBX2 (-3045)	chr20	46524477	46524478	SULF2 (-109148), PREX1 (+919942)
MCF7	chr17	59474219	59474220	TBX2 (-3037)	chr20	46524439	46524440	SULF2 (-109110), PREX1 (+919980)
MCF7	chr17	59606943	59606944	NACA2 (+61619), TBX4 (+73137)	chr20	46289176	46289177	SULF2 (+126153), NCOA3 (+158506)
MCF7	chr17	59879255	59879256	NACA2 (-210693), BRIP1 (+61626)	chr20	55698618	55698619	BMP7 (+143065), TFAP2C (+494261)
MCF7	chr17	59986394	59986395	BRIP1 (-45513), INTS2 (+18982)	chr20	54151966	54151967	CBLN4 (+428561)
T47D	chr17	59986394	59986395	BRIP1 (-45513), INTS2 (+18982)	chr20	54151966	54151967	CBLN4 (+428561)
T47D	chr17	60001788	60001789	BRIP1 (-60907), INTS2 (+3588)	chr20	45771541	45771542	ZMYND8 (+213872), EYA2 (+248279)
T47D	chr17	60001788	60001789	BRIP1 (-60907), INTS2 (+3588)	chr20	45778320	45778321	ZMYND8 (+207093), EYA2 (+255058)
MCF7	chr17	60001821	60001822	BRIP1 (-60940), INTS2 (+3555)	chr20	45771476	45771477	ZMYND8 (+213937), EYA2 (+248214)
MCF7	chr17	60001821	60001822	BRIP1 (-60940), INTS2 (+3555)	chr20	45778294	45778295	ZMYND8 (+207119), EYA2 (+255032)
T47D	chr17	60078507	60078508	INTS2 (-73131), MED13 (+64135)	chr20	45778734	45778735	ZMYND8 (+206679), EYA2 (+255472)
MCF7	chr17	60078592	60078593	INTS2 (-73216), MED13 (+64050)	chr20	45778294	45778295	ZMYND8 (+207119), EYA2 (+255032)
T47D	chr17	60082172	60082173	INTS2 (-76796), MED13 (+60470)	chr20	54156598	54156599	CBLN4 (+423929)
MCF7	chr17	60082188	60082189	INTS2 (-76812), MED13 (+60454)	chr20	54156487	54156488	CBLN4 (+424040)
T47D	chr17	60094738	60094739	INTS2 (-89362), MED13 (+47904)	chr20	54159266	54159267	CBLN4 (+421261)
MCF7	chr17	60094924	60094925	INTS2 (-89548), MED13 (+47718)	chr20	54159267	54159268	CBLN4 (+421260)
MCF7	chr17	60190926	60190927	EFCAB3 (-256652), MED13 (-48284)	chr20	62288943	62288944	STMN3 (-4164), RTEL1-TNFRSF6B (-1812), RTEL1 (-700)
T47D	chr17	60190927	60190928	EFCAB3 (-256651), MED13 (-48285)	chr20	62288941	62288942	STMN3 (-4162), RTEL1-TNFRSF6B (-1814), RTEL1 (-702)
MCF7	chr17	60738057	60738058	MRC2 (+33296), MARCH10 (+147637)	chr20	60103882	60103883	CDH4 (+276401), TAF4 (+536983)
T47D	chr17	61043184	61043185	MARCH10 (-157490), TANC2 (-43732)	chr20	55675465	55675466	BMP7 (+166218), TFAP2C (+471108)
MCF7	chr17	61043189	61043190	MARCH10 (-157495), TANC2 (-43727)	chr20	55675465	55675466	BMP7 (+166218), TFAP2C (+471108)
MCF7	chr17	61079134	61079135	MARCH10 (-193440), TANC2 (-7782)	chr20	62296235	62296236	TNFRSF6B (-31785), RTEL1-TNFRSF6B (+5480)
T47D	chr17	61079792	61079793	MARCH10 (-194098), TANC2 (-7124)	chr20	45785472	45785473	ZMYND8 (+199941), EYA2 (+262210)
MCF7	chr17	61079802	61079803	MARCH10 (-194108), TANC2 (-7114)	chr20	45785472	45785473	ZMYND8 (+199941), EYA2 (+262210)
T47D	chr17	62388228	62388229	TEX2 (-47642), POLG2 (+104925)	chr20	53557069	53557070	DOK5 (+464934)
MCF7	chr17	62388230	62388231	TEX2 (-47644), POLG2 (+104923)	chr20	53557022	53557023	DOK5 (+464887)
MCF7	chr17	73276484	73276485	MIF4GD (-9249), SLC25A19 (+7270)	chr20	50619996	50619997	SALL4 (-200938), ZFP64 (+188528)
SKBR3	chr19	19632304	19632305	CILP2 (-16752), TSSK6 (-5467)	chr22	16346983	16346984	OR11H1 (+102821)
SKBR3	chr19	19632304	19632305	CILP2 (-16752), TSSK6 (-5467)	chr22	16347241	16347242	OR11H1 (+102563)
MDAMB231	chr19	19632306	19632307	CILP2 (-16750), TSSK6 (-5469)	chr22	16346973	16346974	OR11H1 (+102831)
MDAMB231	chr19	19632306	19632307	CILP2 (-16750), TSSK6 (-5469)	chr22	16347241	16347242	OR11H1 (+102563)
T47D	chr19	19632307	19632308	CILP2 (-16749), TSSK6 (-5470)	chr22	16347240	16347241	OR11H1 (+102564)
MDAMB468	chr19	19632308	19632309	CILP2 (-16748), TSSK6 (-5471)	chr22	16346972	16346973	OR11H1 (+102832)
MDAMB468	chr19	19632308	19632309	CILP2 (-16748), TSSK6 (-5471)	chr22	16347241	16347242	OR11H1 (+102563)
MCF7	chr19	19632310	19632311	CILP2 (-16746), TSSK6 (-5473)	chr22	16346975	16346976	OR11H1 (+102829)
MCF7	chr19	19632310	19632311	CILP2 (-16746), TSSK6 (-5473)	chr22	16347241	16347242	OR11H1 (+102563)
MDAMB231	chr19	33444467	33444468	SLC7A9 (-83796), CEP89 (+18401)	chr20	26220407	26220408	ZNF337 (-552815)
SKBR3	chr19	33444469	33444470	SLC7A9 (-83798), CEP89 (+18399)	chr20	26220414	26220415	ZNF337 (-552822)
MCF7	chr19	33444522	33444523	SLC7A9 (-83851), CEP89 (+18346)	chr20	26220407	26220408	ZNF337 (-552815)
T47D	chr19	33444522	33444523	SLC7A9 (-83851), CEP89 (+18346)	chr20	26220414	26220415	ZNF337 (-552822)
MDAMB468	chr19	33444522	33444523	SLC7A9 (-83851), CEP89 (+18346)	chr20	26220377	26220378	ZNF337 (-552785)
MCF7	chr2	31646385	31646386	XDH (-8805), MEMO1 (+589240)	chr16	70121843	70121844	PDPR (-25685), CLEC18A (+136761)
MCF7	chr2	42052645	42052646	PKDCC (-222514)	chr4	66413931	66413932	EPHA5 (+122129)
SKBR3	chr2	42052645	42052646	PKDCC (-222514)	chr4	66413931	66413932	EPHA5 (+122129)
T47D	chr2	42052645	42052646	PKDCC (-222514)	chr4	66413931	66413932	EPHA5 (+122129)
MDAMB231	chr2	42052645	42052646	PKDCC (-222514)	chr4	66413931	66413932	EPHA5 (+122129)
MDAMB468	chr2	51364329	51364330	NRXN1 (-104793)	chr3	97212812	97212813	ARL6 (-270559), EPHA6 (+679383)
MDAMB231	chr2	85820808	85820809	RNF181 (-2048)	chr6	163906518	163906519	QKI (+70844)
MDAMB231	chr2	88471690	88471691	THNSL2 (+712)	chr8	116130587	116130588	TRPS1 (+550640)
MDAMB231	chr2	88472108	88472109	TEX37 (-352060), THNSL2 (+1130)	chr12	124991869	124991870	NCOR2 (-12072), SCARB1 (+356523)
SKBR3	chr2	132987657	132987658	MZT2A (-737663), GPR39 (-186489)	chr15	20000249	20000250	NONE
T47D	chr2	132987657	132987658	MZT2A (-737663), GPR39 (-186489)	chr15	20000249	20000250	NONE
MDAMB231	chr2	132987657	132987658	MZT2A (-737663), GPR39 (-186489)	chr15	20000249	20000250	NONE
MDAMB468	chr2	132987657	132987658	MZT2A (-737663), GPR39 (-186489)	chr15	20000249	20000250	NONE
MCF7	chr2	132987662	132987663	MZT2A (-737668), GPR39 (-186484)	chr15	20000249	20000250	NONE
T47D	chr2	144011122	144011123	ARHGAP15 (+124240)	chr18	69617006	69617007	CBLN2 (+594767)
MCF7	chr2	144011132	144011133	ARHGAP15 (+124250)	chr18	69617007	69617008	CBLN2 (+594766)
MDAMB231	chr2	202146521	202146522	CASP8 (+23763), ALS2CR12 (+75579)	chr19	47336740	47336741	SLC1A5 (-44890), AP2S1 (+17508)
SKBR3	chr2	202146531	202146532	CASP8 (+23773), ALS2CR12 (+75569)	chr19	47336740	47336741	SLC1A5 (-44890), AP2S1 (+17508)
MCF7	chr2	229034453	229034454	SPHKAP (+11907), DAW1 (+298131)	chr22	31978976	31978977	PISD (+45230), SFI1 (+86428)
MCF7	chr20	52499411	52499412	ZNF217 (-289034), BCAS1 (+187721)	chr21	39381573	39381574	KCNJ6 (-92825), DSCR4 (+111880)
T47D	chr3	30413800	30413801	TGFBR2 (-234292)	chr6	58776385	58776386	NONE
T47D	chr3	48252239	48252240	CDC25A (-22394), CAMP (-12597)	chr9	101321909	101321910	TBC1D2 (-303995), GABBR2 (+149569)
SKBR3	chr3	49441805	49441806	GPX1 (-45773), RHOA (+7829)	chr12	86120305	86120306	RASSF9 (+110042), ALX1 (+446421)
MDAMB231	chr3	49441805	49441806	GPX1 (-45773), RHOA (+7829)	chr12	86120305	86120306	RASSF9 (+110042), ALX1 (+446421)
T47D	chr3	61605322	61605323	PTPRG (+57738), FEZF2 (+753867)	chr17	56636333	56636334	SEPT4 (-18155), TEX14 (+133050)
MCF7	chr3	61605439	61605440	PTPRG (+57855), FEZF2 (+753750)	chr17	56636333	56636334	SEPT4 (-18155), TEX14 (+133050)
MCF7	chr3	61793188	61793189	PTPRG (+245604), FEZF2 (+566001)	chr20	53343799	53343800	DOK5 (+251664)
MCF7	chr3	61795379	61795380	PTPRG (+247795), FEZF2 (+563810)	chr20	53344513	53344514	DOK5 (+252378)
MCF7	chr3	62063462	62063463	FEZF2 (+295727), PTPRG (+515878)	chr7	31650991	31650992	NEUROD6 (-270484), PPP1R17 (-75337)
MCF7	chr3	62713431	62713432	FEZF2 (-354242), CADPS (+147622)	chr20	53394788	53394789	DOK5 (+302653)
MCF7	chr3	62850564	62850565	FEZF2 (-491375), CADPS (+10489)	chr20	52464037	52464038	ZNF217 (-253660), BCAS1 (+223095)
MCF7	chr3	62959075	62959076	SYNPR (-304723), CADPS (-98022)	chr20	53002111	53002112	DOK5 (-90024), PFDN4 (+177726)
T47D	chr3	63704272	63704273	SNTN (+65929), THOC7 (+145306)	chr17	58879117	58879118	TBX2 (-598139), BCAS3 (+123868)
MCF7	chr3	63704414	63704415	SNTN (+66071), THOC7 (+145164)	chr17	58879038	58879039	TBX2 (-598218), BCAS3 (+123789)
T47D	chr3	63962579	63962580	PSMD6 (+46656), ATXN7 (+112347)	chr17	56808236	56808237	PPM1E (-24993), RAD51C (+38303)
MCF7	chr3	63962715	63962716	PSMD6 (+46520), ATXN7 (+112483)	chr17	56808138	56808139	PPM1E (-25091), RAD51C (+38205)
T47D	chr3	64021182	64021183	PSMD6 (-11947), PRICKLE2 (+189948)	chr20	52613347	52613348	ZNF217 (-402970), BCAS1 (+73785)
MCF7	chr3	64021193	64021194	PSMD6 (-11958), PRICKLE2 (+189937)	chr20	52613001	52613002	ZNF217 (-402624), BCAS1 (+74131)
MCF7	chr3	64021390	64021391	PSMD6 (-12155), PRICKLE2 (+189740)	chr20	52871258	52871259	DOK5 (-220877), PFDN4 (+46873)
T47D	chr3	64102043	64102044	PSMD6 (-92808), PRICKLE2 (+109087)	chr20	46411670	46411671	SULF2 (+3659), NCOA3 (+281000)
MCF7	chr3	64102050	64102051	PSMD6 (-92815), PRICKLE2 (+109080)	chr20	46411670	46411671	SULF2 (+3659), NCOA3 (+281000)
MCF7	chr3	64544963	64544964	PRICKLE2 (-333833), ADAMTS9 (+128712)	chr20	46694318	46694319	SULF2 (-278989), PREX1 (+750101)
T47D	chr3	105829023	105829024	CBLB (-241137)	chr5	141379421	141379422	GNPDA1 (+12937), RNF14 (+30818)
T47D	chr3	111274390	111274391	CD96 (+13426), ZBED2 (+39899)	chr8	128533830	128533831	MYC (-214499), POU5F1B (+107296)
MDAMB231	chr3	111274390	111274391	CD96 (+13426), ZBED2 (+39899)	chr8	128533830	128533831	MYC (-214499), POU5F1B (+107296)
SKBR3	chr3	111274396	111274397	CD96 (+13432), ZBED2 (+39893)	chr8	128533830	128533831	MYC (-214499), POU5F1B (+107296)
MDAMB468	chr3	111274405	111274406	CD96 (+13441), ZBED2 (+39884)	chr8	128533830	128533831	MYC (-214499), POU5F1B (+107296)
MCF7	chr3	111274436	111274437	CD96 (+13472), ZBED2 (+39853)	chr8	128533830	128533831	MYC (-214499), POU5F1B (+107296)
T47D	chr3	168852927	168852928	MECOM (+11165)	chr10	75035068	75035069	MRPS16 (-22618), ANXA7 (+138756)
SKBR3	chr3	172729003	172729004	SPATA16 (+130054), ECT2 (+260510)	chr8	123452784	123452785	HAS2 (-799155), ZHX2 (-340848)
SKBR3	chr3	176721116	176721117	TBL1XR1 (+193149)	chr8	109862627	109862628	TRHR (-236222), TMEM74 (-62784)
SKBR3	chr3	176721116	176721117	TBL1XR1 (+193149)	chr8	109868620	109868621	TRHR (-230229), TMEM74 (-68777)
SKBR3	chr3	176721373	176721374	TBL1XR1 (+192892)	chr8	71890854	71890855	XKR9 (+309255), EYA1 (+383612)
SKBR3	chr3	176721373	176721374	TBL1XR1 (+192892)	chr8	92501756	92501757	SLC26A7 (+240222), RUNX1T1 (+605949)
MCF7	chr3	176840478	176840479	TBL1XR1 (+73787)	chr6	153523445	153523446	RGS17 (-158268), ENSG00000213121 (-29009)
MCF7	chr3	176844180	176844181	TBL1XR1 (+70085)	chr6	153523193	153523194	RGS17 (-158016), ENSG00000213121 (-29261)
T47D	chr3	186915134	186915135	RTP1 (-139)	chr10	75003431	75003432	ECD (-75579), DNAJC9 (+5188)
T47D	chr3	186921308	186921309	RTP1 (+6035), MASP1 (+88337)	chr10	104702084	104702085	CNNM2 (+23971), NT5C2 (+250971)
T47D	chr3	190184416	190184417	IL1RAP (-47474), TMEM207 (-16752)	chr10	75004676	75004677	ECD (-76824), DNAJC9 (+3943)
T47D	chr3	190217552	190217553	TMEM207 (-49888), IL1RAP (-14338)	chr10	75040289	75040290	MRPS16 (-27839), ANXA7 (+133535)
MDAMB468	chr4	75641842	75641843	BTC (+78053), AREGB (+161214)	chr6	98651751	98651752	MMS22L (-920700), POU3F2 (-630828)
MCF7	chr4	80894342	80894343	GK2 (-564971), ANTXR2 (+99374)	chr5	21207714	21207715	CDH18 (-631733)
MCF7	chr4	95518636	95518637	BMPR1B (-454193), PDLIM5 (+142241)	chr7	46904326	46904327	IGFBP3 (-943477), TNS3 (+674872)
MCF7	chr4	95518636	95518637	BMPR1B (-454193), PDLIM5 (+142241)	chr7	46904659	46904660	IGFBP3 (-943810), TNS3 (+674539)
SKBR3	chr4	120799448	120799449	PDE5A (-249303), MAD2L1 (+188780)	chr8	43698653	43698654	HGSNAT (+703056)
SKBR3	chr4	170281241	170281242	SH3RF1 (-88986), NEK1 (+252538)	chr14	52667403	52667404	NID2 (-131692), PTGDR (-67027)
MDAMB231	chr4	170281295	170281296	SH3RF1 (-89040), NEK1 (+252484)	chr14	52667308	52667309	NID2 (-131597), PTGDR (-67122)
MDAMB468	chr5	21385354	21385355	CDH18 (-809373)	chr20	360350	360351	TRIB3 (-910)
T47D	chr5	37709737	37709738	NUP155 (-338455), GDNF (+126191)	chr7	8662938	8662939	NXPH1 (+189354)
MDAMB468	chr5	37709737	37709738	NUP155 (-338455), GDNF (+126191)	chr7	8662938	8662939	NXPH1 (+189354)
MDAMB468	chr5	129654510	129654511	CHSY3 (+414346), HINT1 (+846667)	chr8	3477557	3477558	NONE
MDAMB468	chr5	129655213	129655214	CHSY3 (+415049), HINT1 (+845964)	chr8	3476680	3476681	NONE
SKBR3	chr5	147796283	147796284	FBXO38 (+32719), HTR4 (+237432)	chr8	132779347	132779348	ADCY8 (-724676), EFR3A (-136987)
SKBR3	chr5	147831443	147831444	FBXO38 (+67879), HTR4 (+202272)	chr8	133497676	133497677	KCNQ3 (-4477)
SKBR3	chr5	147832041	147832042	FBXO38 (+68477), HTR4 (+201674)	chr8	108044879	108044880	ABRA (-262407), ANGPT1 (+465358)
SKBR3	chr5	147963668	147963669	HTR4 (+70047), FBXO38 (+200104)	chr8	137116548	137116549	KHDRBS3 (+646849)
SKBR3	chr5	148005832	148005833	HTR4 (+27883), FBXO38 (+242268)	chr8	92561963	92561964	SLC26A7 (+300429), RUNX1T1 (+545742)
SKBR3	chr5	148118379	148118380	ADRB2 (-87776), HTR4 (-84664)	chr8	137103196	137103197	KHDRBS3 (+633497)
SKBR3	chr5	148135672	148135673	HTR4 (-101957), ADRB2 (-70483)	chr8	133436092	133436093	HHLA1 (-312687), KCNQ3 (+57107)
SKBR3	chr5	154748247	154748248	KIF4B (+354988)	chr8	133440250	133440251	HHLA1 (-316845), KCNQ3 (+52949)
SKBR3	chr5	157705297	157705298	CLINT1 (-419147), EBF1 (+821471)	chr8	109779545	109779546	TMEM74 (+20298), EMC2 (+323693)
SKBR3	chr5	157708104	157708105	CLINT1 (-421954), EBF1 (+818664)	chr8	137117291	137117292	KHDRBS3 (+647592)
SKBR3	chr5	157708960	157708961	CLINT1 (-422810), EBF1 (+817808)	chr8	104706230	104706231	DCSTAMP (-645823), RIMS2 (+193116)
SKBR3	chr5	157890650	157890651	CLINT1 (-604500), EBF1 (+636118)	chr8	137102648	137102649	KHDRBS3 (+632949)
SKBR3	chr5	158292585	158292586	EBF1 (+234183)	chr8	108889804	108889805	ANGPT1 (-379567), RSPO2 (+206071)
SKBR3	chr5	158323337	158323338	EBF1 (+203431)	chr8	104706230	104706231	DCSTAMP (-645823), RIMS2 (+193116)
SKBR3	chr5	158440180	158440181	EBF1 (+86588)	chr8	133456173	133456174	HHLA1 (-332768), KCNQ3 (+37026)
SKBR3	chr5	158451182	158451183	EBF1 (+75586)	chr8	137330718	137330719	KHDRBS3 (+861019)
SKBR3	chr6	382481	382482	IRF4 (-9257), DUSP22 (+90385)	chr16	33428171	33428172	TP53TG3B (+166657)
MDAMB231	chr6	382481	382482	IRF4 (-9257), DUSP22 (+90385)	chr16	33428206	33428207	TP53TG3B (+166692)
MDAMB468	chr6	382481	382482	IRF4 (-9257), DUSP22 (+90385)	chr16	33428206	33428207	TP53TG3B (+166692)
MCF7	chr6	382484	382485	IRF4 (-9254), DUSP22 (+90388)	chr16	33428184	33428185	TP53TG3B (+166670)
T47D	chr6	382484	382485	IRF4 (-9254), DUSP22 (+90388)	chr16	33428206	33428207	TP53TG3B (+166692)
MCF7	chr6	24684030	24684031	ACOT13 (+16732), C6orf62 (+37033)	chr22	32927898	32927899	TIMP3 (-269788), FBXO7 (+57236)
SKBR3	chr6	24684030	24684031	ACOT13 (+16732), C6orf62 (+37033)	chr22	32927895	32927896	TIMP3 (-269791), FBXO7 (+57233)
T47D	chr6	24684030	24684031	ACOT13 (+16732), C6orf62 (+37033)	chr22	32927886	32927887	TIMP3 (-269800), FBXO7 (+57224)
MDAMB231	chr6	24684030	24684031	ACOT13 (+16732), C6orf62 (+37033)	chr22	32927893	32927894	TIMP3 (-269793), FBXO7 (+57231)
MDAMB468	chr6	24684030	24684031	ACOT13 (+16732), C6orf62 (+37033)	chr22	32927886	32927887	TIMP3 (-269800), FBXO7 (+57224)
MCF7	chr6	24684264	24684265	ACOT13 (+16966), C6orf62 (+36799)	chr22	32928327	32928328	TIMP3 (-269359), FBXO7 (+57665)
SKBR3	chr6	24684297	24684298	ACOT13 (+16999), C6orf62 (+36766)	chr22	32928190	32928191	TIMP3 (-269496), FBXO7 (+57528)
T47D	chr6	24684298	24684299	ACOT13 (+17000), C6orf62 (+36765)	chr22	32927886	32927887	TIMP3 (-269800), FBXO7 (+57224)
MDAMB231	chr6	24684328	24684329	ACOT13 (+17030), C6orf62 (+36735)	chr22	32928186	32928187	TIMP3 (-269500), FBXO7 (+57524)
MDAMB468	chr6	24684386	24684387	ACOT13 (+17088), C6orf62 (+36677)	chr22	32928206	32928207	TIMP3 (-269480), FBXO7 (+57544)
MCF7	chr6	88217418	88217419	SLC35A1 (+34724), RARS2 (+82302)	chr20	52021425	52021426	ZNF217 (+188952), TSHZ2 (+432480)
SKBR3	chr6	88217418	88217419	SLC35A1 (+34724), RARS2 (+82302)	chr20	52021425	52021426	ZNF217 (+188952), TSHZ2 (+432480)
T47D	chr6	88217418	88217419	SLC35A1 (+34724), RARS2 (+82302)	chr20	52021425	52021426	ZNF217 (+188952), TSHZ2 (+432480)
MDAMB231	chr6	88217418	88217419	SLC35A1 (+34724), RARS2 (+82302)	chr20	52021425	52021426	ZNF217 (+188952), TSHZ2 (+432480)
MDAMB468	chr6	88217418	88217419	SLC35A1 (+34724), RARS2 (+82302)	chr20	52021421	52021422	ZNF217 (+188956), TSHZ2 (+432476)
SKBR3	chr6	88217704	88217705	SLC35A1 (+35010), RARS2 (+82016)	chr20	52021425	52021426	ZNF217 (+188952), TSHZ2 (+432480)
MCF7	chr6	107307675	107307676	C6orf203 (-41731), QRSL1 (+230223)	chr8	105231728	105231729	DCSTAMP (-120325), RIMS2 (+718614)
T47D	chr6	107307938	107307939	C6orf203 (-41468), QRSL1 (+230486)	chr8	105231728	105231729	DCSTAMP (-120325), RIMS2 (+718614)
MCF7	chr6	107308026	107308027	C6orf203 (-41380), QRSL1 (+230574)	chr8	105231728	105231729	DCSTAMP (-120325), RIMS2 (+718614)
MCF7	chr6	123171306	123171307	CLVS2 (-145809), SMPDL3A (+60992)	chr15	70839566	70839567	TLE3 (-449052), UACA (+216365)
MDAMB468	chr6	139147751	139147752	ECT2L (+30689), REPS1 (+161646)	chr10	8831291	8831292	GATA3 (+734636)
MDAMB231	chr6	164225001	164225002	QKI (+389327)	chr8	62627963	62627964	ASPH (-846)
SKBR3	chr7	6206838	6206839	USP42 (+62324), CYTH3 (+105436)	chr10	58374597	58374598	ZWINT (-253562)
MCF7	chr7	9305285	9305286	NXPH1 (+831701)	chr21	44274124	44274125	WDR4 (+25540), PDE9A (+200260)
MDAMB231	chr7	26252964	26252965	SNX10 (-78578), CBX3 (+12183)	chr15	40853867	40853868	RPUSD2 (-7631), CHST14 (+90708)
MDAMB468	chr7	26252964	26252965	SNX10 (-78578), CBX3 (+12183)	chr15	40853847	40853848	RPUSD2 (-7651), CHST14 (+90688)
MCF7	chr7	26252966	26252967	SNX10 (-78576), CBX3 (+12185)	chr15	40853850	40853851	RPUSD2 (-7648), CHST14 (+90691)
SKBR3	chr7	26252969	26252970	SNX10 (-78573), CBX3 (+12188)	chr15	40853852	40853853	RPUSD2 (-7646), CHST14 (+90693)
T47D	chr7	26252969	26252970	SNX10 (-78573), CBX3 (+12188)	chr15	40853858	40853859	RPUSD2 (-7640), CHST14 (+90699)
MDAMB231	chr7	53479996	53479997	NONE	chr17	26080919	26080920	NOS2 (+46605), LGALS9 (+124096)
SKBR3	chr7	81789049	81789050	HGF (-389536), CACNA2D1 (+284064)	chr10	60902409	60902410	PHYHIPL (-33940), BICC1 (+629510)
T47D	chr7	81789055	81789056	HGF (-389542), CACNA2D1 (+284058)	chr10	60902409	60902410	PHYHIPL (-33940), BICC1 (+629510)
T47D	chr7	81789269	81789270	HGF (-389756), CACNA2D1 (+283844)	chr10	60902409	60902410	PHYHIPL (-33940), BICC1 (+629510)
SKBR3	chr7	81789346	81789347	HGF (-389833), CACNA2D1 (+283767)	chr10	60902409	60902410	PHYHIPL (-33940), BICC1 (+629510)
SKBR3	chr7	111053627	111053628	IMMP2L (+148719), LRRN3 (+322566)	chr12	108203259	108203260	WSCD2 (-322268), ASCL4 (+35098)
T47D	chr7	111053627	111053628	IMMP2L (+148719), LRRN3 (+322566)	chr12	108203259	108203260	WSCD2 (-322268), ASCL4 (+35098)
MDAMB231	chr7	111053627	111053628	IMMP2L (+148719), LRRN3 (+322566)	chr12	108202874	108202875	WSCD2 (-322653), ASCL4 (+34713)
MDAMB231	chr7	111053627	111053628	IMMP2L (+148719), LRRN3 (+322566)	chr12	108203259	108203260	WSCD2 (-322268), ASCL4 (+35098)
MDAMB468	chr7	111053627	111053628	IMMP2L (+148719), LRRN3 (+322566)	chr12	108203259	108203260	WSCD2 (-322268), ASCL4 (+35098)
MCF7	chr7	111053647	111053648	IMMP2L (+148699), LRRN3 (+322586)	chr12	108203259	108203260	WSCD2 (-322268), ASCL4 (+35098)
T47D	chr7	125264380	125264381	POT1 (-694346)	chr12	74014360	74014361	NONE
MDAMB231	chr7	125264438	125264439	POT1 (-694404)	chr12	74014359	74014360	NONE
SKBR3	chr7	132848902	132848903	EXOC4 (-88926), CHCHD3 (-82061)	chr10	66518108	66518109	NONE
T47D	chr8	15289383	15289384	SGCZ (-193536), TUSC3 (-108408)	chr13	74313858	74313859	KLF12 (+255327), KLF5 (+680929)
MCF7	chr8	15289384	15289385	SGCZ (-193537), TUSC3 (-108407)	chr13	74313858	74313859	KLF12 (+255327), KLF5 (+680929)
SKBR3	chr8	15289408	15289409	SGCZ (-193561), TUSC3 (-108383)	chr13	74313848	74313849	KLF12 (+255337), KLF5 (+680919)
T47D	chr8	15289624	15289625	SGCZ (-193777), TUSC3 (-108167)	chr13	74313858	74313859	KLF12 (+255327), KLF5 (+680929)
MDAMB231	chr8	15289624	15289625	SGCZ (-193777), TUSC3 (-108167)	chr13	74313858	74313859	KLF12 (+255327), KLF5 (+680929)
MDAMB468	chr8	15289624	15289625	SGCZ (-193777), TUSC3 (-108167)	chr13	74313858	74313859	KLF12 (+255327), KLF5 (+680929)
MCF7	chr8	15289731	15289732	SGCZ (-193884), TUSC3 (-108060)	chr13	74313858	74313859	KLF12 (+255327), KLF5 (+680929)
SKBR3	chr8	15289756	15289757	SGCZ (-193909), TUSC3 (-108035)	chr13	74313848	74313849	KLF12 (+255337), KLF5 (+680919)
SKBR3	chr8	30145510	30145511	RBPMS (-96516), DCTN6 (+131698)	chr17	7167680	7167681	ENSG00000262302 (-2273), CLDN7 (-1884)
SKBR3	chr8	30145510	30145511	RBPMS (-96516), DCTN6 (+131698)	chr17	7167890	7167891	ENSG00000262302 (-2483), CLDN7 (-2094)
T47D	chr8	30145510	30145511	RBPMS (-96516), DCTN6 (+131698)	chr17	7167700	7167701	ENSG00000262302 (-2293), CLDN7 (-1904)
T47D	chr8	30145510	30145511	RBPMS (-96516), DCTN6 (+131698)	chr17	7167890	7167891	ENSG00000262302 (-2483), CLDN7 (-2094)
MDAMB468	chr8	30145510	30145511	RBPMS (-96516), DCTN6 (+131698)	chr17	7167763	7167764	ENSG00000262302 (-2356), CLDN7 (-1967)
MDAMB468	chr8	30145510	30145511	RBPMS (-96516), DCTN6 (+131698)	chr17	7167890	7167891	ENSG00000262302 (-2483), CLDN7 (-2094)
MDAMB231	chr8	30145511	30145512	RBPMS (-96515), DCTN6 (+131699)	chr17	7167700	7167701	ENSG00000262302 (-2293), CLDN7 (-1904)
MDAMB231	chr8	30145511	30145512	RBPMS (-96515), DCTN6 (+131699)	chr17	7167890	7167891	ENSG00000262302 (-2483), CLDN7 (-2094)
MDAMB468	chr8	52730323	52730324	PXDNL (-8319), PCMTD1 (+81334)	chr11	38812347	38812348	NONE
MCF7	chr8	52730389	52730390	PXDNL (-8385), PCMTD1 (+81268)	chr11	38812347	38812348	NONE
SKBR3	chr8	52730389	52730390	PXDNL (-8385), PCMTD1 (+81268)	chr11	38812347	38812348	NONE
T47D	chr8	52730415	52730416	PXDNL (-8411), PCMTD1 (+81242)	chr11	38812347	38812348	NONE
MDAMB231	chr8	52730424	52730425	PXDNL (-8420), PCMTD1 (+81233)	chr11	38812347	38812348	NONE
MCF7	chr8	52731358	52731359	PXDNL (-9354), PCMTD1 (+80299)	chr11	38812658	38812659	NONE
SKBR3	chr8	52731358	52731359	PXDNL (-9354), PCMTD1 (+80299)	chr11	38812658	38812659	NONE
T47D	chr8	52731358	52731359	PXDNL (-9354), PCMTD1 (+80299)	chr11	38812658	38812659	NONE
MDAMB468	chr8	52731358	52731359	PXDNL (-9354), PCMTD1 (+80299)	chr11	38812658	38812659	NONE
MDAMB231	chr8	52731360	52731361	PXDNL (-9356), PCMTD1 (+80297)	chr11	38812658	38812659	NONE
SKBR3	chr8	78454572	78454573	PKIA (-973801), PEX2 (-541293)	chr17	78165771	78165772	CARD14 (+21961), SGSH (+28427)
SKBR3	chr8	79165360	79165361	PKIA (-263013)	chr14	52222849	52222850	GNG2 (-104282), FRMD6 (+104185)
SKBR3	chr8	79475649	79475650	ZC2HC1A (-102632), PKIA (+47276)	chr17	38473997	38473998	RARA (+8552), GJD3 (+46069)
SKBR3	chr8	80086651	80086652	STMN2 (-436735), IL7 (-368894)	chr17	39541800	39541801	KRT34 (-3146)
SKBR3	chr8	91944170	91944171	TMEM55A (+109121), NECAB1 (+140393)	chr14	58569773	58569774	SLC35F4 (-506159), C14orf37 (+49157)
MDAMB468	chr8	96265814	96265815	C8orf37 (+15614), PLEKHF2 (+119783)	chr19	18835303	18835304	CRTC1 (+40816), COMP (+66819)
MDAMB468	chr8	98785295	98785296	LAPTM4B (-1989)	chr17	76170975	76170976	SYNGR2 (+6337), TK1 (+12338)
MDAMB468	chr8	103033509	103033510	NCALD (+103625), GRHL2 (+528850)	chr11	11112649	11112650	ZBED5 (-233030), CSNK2A3 (+262254)
SKBR3	chr8	115856769	115856770	TRPS1 (+824458)	chr14	85492896	85492897	FLRT2 (-503591)
MDAMB231	chr8	116130464	116130465	TRPS1 (+550763)	chr12	75892191	75892192	KRR1 (+13209), GLIPR1 (+17732)
SKBR3	chr8	119611618	119611619	EXT1 (-487527), TNFRSF11B (+352820)	chr13	95081131	95081132	DCT (+50804)
SKBR3	chr8	121542443	121542444	MTBP (+84778), SNTB1 (+283069)	chr17	76745814	76745815	DNAH17 (-172339), CYTH1 (+32561)
SKBR3	chr8	121551253	121551254	MTBP (+93588), SNTB1 (+274259)	chr17	37276996	37276997	PLXDC1 (+30905), LASP1 (+250885)
SKBR3	chr8	123534687	123534688	HAS2 (-881058), ZHX2 (-258945)	chr21	21812519	21812520	NCAM2 (-558113)
SKBR3	chr8	123536245	123536246	HAS2 (-882616), ZHX2 (-257387)	chr21	21812519	21812520	NCAM2 (-558113)
SKBR3	chr8	125549370	125549371	NDUFB9 (-1973), TATDN1 (+1954)	chr17	38067174	38067175	GSDMB (+7728), ZPBP2 (+42758)
SKBR3	chr8	126480873	126480874	TRIB1 (+38311)	chr17	64043424	64043425	AXIN2 (-485660), CEP112 (+144562)
SKBR3	chr8	128353442	128353443	FAM84B (-782805), POU5F1B (-73092)	chr17	66249729	66249730	ARSG (-5593), AMZ2 (+6015)
T47D	chr9	17342211	17342212	SH3GL2 (-236909), CNTLN (+207232)	chr15	27442653	27442654	GABRG3 (+226225), OCA2 (+901850)
MCF7	chr9	78148813	78148814	PCSK5 (-356746), OSTF1 (+445355)	chr20	50659964	50659965	SALL4 (-240906), ZFP64 (+148560)
MCF7	chr9	127885387	127885388	GOLGA1 (-182010), SCAI (+20387)	chr18	71711185	71711186	FBXO15 (+103914)
T47D	chr9	127885387	127885388	GOLGA1 (-182010), SCAI (+20387)	chr18	71711185	71711186	FBXO15 (+103914)
MDAMB231	chr9	127885387	127885388	GOLGA1 (-182010), SCAI (+20387)	chr18	71711185	71711186	FBXO15 (+103914)
