# Supplementary material for: Deep whole genome sequencing identifies recurrent genomic alterations in commonly used breast cancer cell lines and patient-derived xenograft models
Source: Breast Cancer Res. 2022 Sep 24;24:63. doi: 10.1186/s13058-022-01540-0 (PMC9509640; doi:10.1186/s13058-022-01540-0)
Supplement: Supplementary file 4 — Additional file 4: Table S7. Comparison of the genes with copy number alterations in COSMIC, Ben-David et al and this study. [file 13058_2022_1540_MOESM4_ESM.xlsx]

## Sheet: 7A
Table S7: Comparison of the genes with copy number alterations in COSMIC, Ben-David et al and this study
7 common elements in "COSMIC", "Todd Golub" and "This Study":
ZNF217
BRIP1
CDKN2A
MTAP
RAD51C
TRIM37
PPM1D
4 common elements in "COSMIC" and "This Study":
NCOA3
PTPRD
SCAPER
TENM3
138 common elements in "Todd Golub" and "This Study":
AKT3
ATM
BRCA1
BUB1B
CDK4
CDKN2B
CFL1
ESR1
FANCA
FANCD2
FANCI
FGFR1
FLCN
FOXO1
GNAS
H3F3A
MEF2B
MTOR
NKX2-1
NTRK1
NTRK3
RAD21
RUNX1
SOX9
AURKA
AXIN2
CD79B
FAM46C
FGFR4
FOXA1
KMT2A
MCL1
MDM4
MYC
NBN
NOTCH2
NPM1
NRAS
PIK3C2B
PRKAR1A
RUNX1T1
TMPRSS2
CBFA2T3
CDC73
ERG
FLT4
HMBS
MDM2
MECOM
PRKCI
RAF1
TERC
VHL
XPC
CCND1
DDB2
RECQL4
SPOP
GATA3
MAF
BCL2L1
FAH
IDH2
PML
BLM
MAX
CDH1
CIITA
CTCF
CREBBP
ERCC4
NFKBIA
SLX4
NR4A3
SDHA
TAL2
DICER1
TRAF3
AKT1
BCL6
BRCA2
CARD11
FUS
SERPINA1
CDK8
FLT1
FLT3
RAC1
BRAF
GATA2
TDG
TSC2
KMT2D
ARID2
ERBB3
STAT6
TLX3
APC
RHEB
PTCH1
RAD50
CTNNA1
FANCC
CBL
SMO
GNAQ
NTRK2
BCL2
CXCR4
PIK3R1
ARID1B
B2M
BIRC3
CDKN1B
ETV4
EXT2
FAT1
FGFR2
FH
GATA4
GATA6
KAT6A
MAP2K4
MRE11A
NUTM1
PARK2
RAD51
RAD51D
SDHD
SETBP1
SMAD2
SMAD4
SMARCA4
SUZ12
WHSC1L1
WRN
YAP1
ZNRF3

## Sheet: 7B
84 elements included exclusively in "COSMIC":
BCAS1
AC006156.1
ADAMTS9
AMELY
ATP8B4
ATXN7
BCAS3
BCAS4
BMP7
CDY1
CDY1B
CYP24A1
DDX3Y
DOK5
DTWD1
EIF1AY
EYA2
FAM227B
GABPB1
GOLGA8A
HDC
HEATR6
HSFY1
HSFY2
INTS2
KDM5D
NLGN4Y
NTNG1
PARD6B
PCDH11Y
PRICKLE2
PRMT6
PSMD6
RBMY1D
RBMY1E
RBMY1F
RBMY1J
RIPOR3
RNFT1
RPS6KB1
SKA2
SLC27A2
SRY
SULF2
TBL1Y
TBX4
TEX14
TSPY1
TSPY10
TSPY3
TSPY4
TSPY6P
TSPY8
TUBD1
USP32
UTY
VMP1
ZFY
ZMYND8
TBX2
PFDN4
NACA2
C17orf82
APPBP2
CA4
RP11-178C3.1
C17orf64
PPM1E
RP11-15E18.4
AL031666.2
FGF7
CDKN2A-DT
AC010877.1
VCY
VCY1B
PRORY
USP9Y
LCE3C
RPS4Y2
TMSB4Y
RPS4Y1
LCE3B
FAM197Y1
AC009977.1

## Sheet: 7C
322 elements included exclusively in "Todd Golub":
ACTA2
BABAM1
BCL2L12
BIVM
BOLA2
BOLA2B
BRD3
BRE
BZRAP1
C1orf86
C9orf66
CAMK1
CCND2
CD3EAP
CEP128
CHURC1-FNTB
CNNM2
COL7A1
DGKG
DHX8
EFCAB10
EGFR
EME1
ERBB2
ERCC6
ETV5
FAM175A
FAM20A
FANCF
FANCL
FBXO11
FIP1L1
FSBP
GEN1
GOPC
GTPBP2
H19
H3F3B
HIST1H3B
HIST1H3C
HNF1A
IGF2
INSRR
JAZF1
KCNQ1
KLC1
LRRFIP2
LSM3
MAP2K1
MED28P6
MFSD11
MIR4673
MIR631
MTA1
MUTYH
MYB
MYCN
NAB2
NEB
NEIL1
NF1
not
NTHL1
OGG1
OSMR
PAXIP1
PBRM1
PINLYP
PRSS1
RIF1
RMI2
RN7SL273P
SBDS
SLX1A
SLX1B
SOX2
TP53
NSD1
RAD54B
RINT1
UBE2T
UIMC1
USP8
CDH4
CUX1
ERCC3
PPARG
WWTR1
U2AF1
IGF1R
MUS81
EXT1
RELA
CRTC3
FANCM
PALB2
MLH3
KLF4
MBD4
XRCC3
ATR
BCL11B
DDB1
PIK3CA
RIT1
SDHAF2
ENG
GBA
MEN1
NFKBIZ
PRKDC
TERT
TOPBP1
ABL1
MYBL1
PMS2
TCEB1
CDK6
GALNT12
IL7R
NUP214
POLQ
RICTOR
SLC25A13
XPA
CBLB
NCOA2
RET
TRAF7
DCLRE1C
TSC1
POLE
RHBDF2
SH2B3
PDGFRB
PTPN11
RPTOR
TSHR
C17orf70
EZH2
GLI1
SRP19
XRCC2
HOXB13
NOTCH1
MET
GLI2
POT1
FOXL2
HELQ
RASA1
SOS1
TMEM127
XRCC4
ALK
CALR
CCND3
CDKN1A
DAXX
FANCE
HFE
ITK
MAP3K1
NFKBIE
PHF1
PIM1
POLH
RBBP8
REL
RNF8
SS18
VEGFA
XPO1
ASXL1
BARD1
CCNE1
CTNNB1
DNMT3A
MAFB
MLH1
MYD88
PVRL4
TNFAIP3
ABCB11
ACVR1
AKT2
ARHGAP35
ARHGEF12
ARID1A
AURKB
AXL
BAP1
BMPR1A
BRD4
C19orf40
CASP8
CBFB
CD274
CDK12
CDKN1C
CDKN2C
CEBPA
CHEK1
CHEK2
CIC
CRKL
CRTC1
CSF3R
CTLA4
CYLD
DDR2
DIS3
DIS3L2
DMC1
DOCK8
EGLN1
ELANE
EP300
EPCAM
ERBB4
ERCC1
ERCC2
ERCC5
ETV1
ETV6
EWSR1
EXO1
FAN1
FANCG
FAS
FBXW7
FGFR3
GNA11
GREM1
HABP2
HRAS
ID3
ID4
IDH1
IKZF1
JAK1
JAK2
JAK3
KAT6B
KDM5A
KDR
KEAP1
KIF1B
KIT
KLF2
KLLN
KRAS
LIG4
LMO1
LMO2
MAP2K2
MAPK1
MCM8
MGA
MITF
MPL
MSH2
MSH6
MYCL
NEIL2
NEIL3
NF2
NFE2L2
NKX3-1
NOTCH3
NRG1
NT5C2
PAX5
PDCD1LG2
PDGFB
PHOX2B
PMS1
PNKP
POLB
POLD1
PPP2R1A
PRDM1
PRF1
PTEN
PTK2B
PTPN14
QKI
RAD52
RARA
RB1
RHOA
RHOH
RHOT1
RMRP
ROS1
RPA1
SDHB
SDHC
SETD2
SF3B1
SLC34A2
SMARCB1
SMARCE1
SMC3
STAT3
STK11
SUFU
TAL1
TCF3
TCF7L2
TET1
TET2
TEX12
TP53BP1
UROD
USP28
WHSC1
WT1
XRCC1
XRCC5
XRCC6
YWHAE

## Sheet: 7D
340 elements included exclusively in "This Study":
TSHZ2
CLTC
ADNP
ADA
YWHAB
MIR142
MSI2
RNF43
VEZF1
MAP3K3
MED13
STRADA
CD58
TRIM33
PLCG1
TOP1
PDE4DIP
CHD6
PHGDH
REG4
CYP19A1
FAM83A
ZHX2
BDH1
SNX31
YWHAZ
PAK2
RIMS2
FLG
RRM2B
TFRC
TNK2
USH2A
ARNT
TP53INP1
PKHD1L1
RSPO2
GNA13
BPTF
LCP1
MTDH
MRPS31
WWOX
APH1A
BRPF1
GRB2
BCL9
CHD1L
PROSER1
PTTG1IP
MAP3K2
IKBKE
DDX6
PDS5B
CNTN4
CSF1
GSTM1
CHD2
SLC45A3
MALAT1
HMGA2
MAPK8IP3
PGP
ELF3
CDX2
IRF8
ZMYND11
EXOSC6
HYDIN
PLCG2
IL2RA
FLYWCH1
RPS27
GMPS
PRELID1
ARFRP1
SLC31A1
RGL1
MYOC
MAPK9
FRS2
IFT140
FBXO31
MACROD2
ABL2
GJB2
MPHOSPH8
ZMYM2
TUBB3
PAPPA2
LPP
EIF5A2
MAML1
MED12L
CNTRL
CD1D
JAG1
OGFR
SMYD1
STAG1
ATF1
FAIM2
WNT1
TBL1XR1
KLF6
KDM2A
DDIT3
PRRX1
HMCN1
PRG4
SYK
TGFBR1
NAV3
BIRC7
EEF1A2
PTK6
HDAC7
VDR
PTGS2
RARB
NGFR
DCUN1D1
CHD8
RBFOX1
CRABP2
TLR4
PTCH2
CLASP1
ROBO1
UACA
ACVR2A
AIP
CARNS1
GSTP1
PC
ELP2
MST4
CKS1B
IL6R
MUC1
SHC1
TPM3
RNF20
VDAC2
HSP90AA1
LRP1B
ROBO2
BAI1
MAFA
ALG8
GAB2
EED
PICALM
SETD3
ANKRD12
RAB25
SMG5
PTK2
MAPK8IP1
AJUBA
BCL2L2
PRMT5
PSMB5
GOLGA5
ID1
FCRL4
BOC
RPN1
EPHB1
NFE2L3
KMT2C
NDRG1
SMC2
CREB3L1
SPTBN2
FADD
FOLR2
PAK1
GPHN
TTLL5
SIN3A
MAP3K13
IRF1
TENM2
GNA12
LFNG
MAD1L1
TAS2R3
ZNF746
MNX1
PTPRN2
FGF19
FGF3
FGF4
LRP1
NACA
SOCS2
HIF1A
GRIN2A
SOCS1
HLF
MRAS
EPHB3
KLHL6
PSMD2
PRDM9
CDH10
SSBP2
KIAA1549
ZC3HAV1
SHH
ESR2
SYNE2
XBP1
PCBP1
RQCD1
WNT10A
SPEG
STK11IP
AFF4
ACTB
HECW2
CD36
TDRD9
MAPK3
PRSS8
ZNF668
EPPK1
PAX9
SSTR1
PHF6
BCORL1
ELF4
ATRX
GPC3
LAMA1
FHIT
MIB1
CABLES1
RABEP1
USP6
MYO5B
PCM1
IL2RB
MYH9
SOX10
RBM28
LTK
PAK6
CAMTA1
RPL22
PIK3CD
TRAF5
PARP1
EGR3
TNFRSF10A
SWAP70
AMOTL1
GAS7
HNF1B
LASP1
MLLT6
MAP3K14
TP73
ERRFI1
RPL5
PPP2R2A
BAG4
GPR124
LETM2
TACC1
ZNF703
IKBKB
PGR
ATF7IP
PTPRO
ING1
IRS2
MAPK7
MALT1
GTSE1
NCAPH2
NCOR1
CCT6B
TAF15
CDH20
TNFRSF11A
MAP2K7
ELL
GMIP
PRDM16
PRDM2
SMYD3
ZBTB18
FGFR1OP
MLLT4
TUSC3
CLP1
DTX4
ZFP91
POU2AF1
ZBTB16
CD70
MLLT1
SH3GL1
AMER1
AR
FOXO4
MED12
MSN
IGF2R
SLC22A1
SLC22A2
BIRC2
SPRED1
INSR
RYR2
MAP3K4
TIAM2
CEP57
DDX10
GUCY1A2
TBC1D4
FGF14
GPC5
PIK3C3
KDM6A
MAGED1
CSMD1
OR5L1
GRM5
KLF5
KDSR
SERPINB3
TBX22
FAT3
PCDH15
DMD
CDKN2AIP
LINC00290
